# Supplementary material for: Benzyl 2-(4-bromo­anilino)-4,4-dimethyl-6-oxo­cyclo­hex-1-enecarbodithio­ate: second triclinic polymorph
Source: Acta Crystallogr Sect E Struct Rep Online. 2009 Feb 25;65(Pt 3):o598. doi: 10.1107/S1600536809006151 (PMC2968632; doi:10.1107/S1600536809006151)
Supplement: Supplementary file 2 [file e-65-0o598-Isup2.hkl]

# 
# h,k,l, Fc-squared, Fo-squared, sigma(Fo-squared) and status flag 
# 
data_I
_shelx_title '  P-1' 
_shelx_refln_list_code          4 
_shelx_F_calc_maximum      363.74 
_exptl_crystal_F_000       944.00 
_reflns_d_resolution_high  0.7696 
 
loop_ 
 _symmetry_equiv_pos_as_xyz 
 'x, y, z' 
 '-x, -y, -z' 
 
_cell_length_a    11.8210 
_cell_length_b    12.8904 
_cell_length_c    15.8833 
_cell_angle_alpha  67.670 
_cell_angle_beta   71.434 
_cell_angle_gamma  73.283 
 
_shelx_F_squared_multiplier     1.000 
 
loop_ 
 _refln_index_h 
 _refln_index_k 
 _refln_index_l 
 _refln_F_squared_calc 
 _refln_F_squared_meas 
 _refln_F_squared_sigma 
 _refln_observed_status 
   1   0   0      615.68      376.33     64.11 o 
   2   0   0     1820.27     1953.33     39.88 o 
   3   0   0      327.26      344.07     21.83 o 
   4   0   0      270.10      261.46     13.63 o 
   5   0   0      242.30      182.27     24.70 o 
   6   0   0     4690.22     4373.36     93.12 o 
   7   0   0     2558.63     2612.88     64.14 o 
   8   0   0      902.99      894.60     33.31 o 
   9   0   0      865.31      869.76     51.70 o 
  10   0   0       85.11       99.80     22.96 o 
  11   0   0     1343.39     1495.85     56.32 o 
  12   0   0       59.93       71.47     48.17 o 
  13   0   0       34.23       -5.46     32.67 o 
  14   0   0        6.02      -37.25     51.63 o 
 -14   1   0     1275.05     1360.73     99.60 o 
 -13   1   0        6.24       53.98     45.23 o 
 -12   1   0      248.98      279.60     53.98 o 
 -11   1   0        5.84       17.44     26.06 o 
 -10   1   0      149.17      133.23     25.02 o 
  -9   1   0     1850.54     1906.10     58.34 o 
  -8   1   0      743.56      729.64     34.78 o 
  -7   1   0     1552.19     1524.20     45.34 o 
  -6   1   0      365.07      447.69     55.10 o 
  -5   1   0    10609.19    10946.30    169.50 o 
  -4   1   0     3805.64     3940.10     65.63 o 
  -3   1   0    13184.07    13498.21    202.74 o 
  -2   1   0     6390.75     6686.46    101.60 o 
  -1   1   0      228.64      226.13     12.29 o 
   0   1   0      122.98        1.83      1.18 o 
   1   1   0    10850.43    11451.25    140.46 o 
   2   1   0      105.74      110.11      5.99 o 
   3   1   0     5141.56     5350.64     83.78 o 
   4   1   0     3296.26     3591.09     74.59 o 
   5   1   0      935.74      919.33     32.94 o 
   6   1   0    21129.47    22073.25    411.25 o 
   7   1   0       81.26       91.62     18.37 o 
   8   1   0      299.04      338.39     20.94 o 
   9   1   0      731.68      689.42     36.23 o 
  10   1   0      205.85      191.73     29.41 o 
  11   1   0      428.12      436.87     36.90 o 
  12   1   0     1221.09     1190.27     73.59 o 
  13   1   0      741.93      883.05     52.44 o 
  14   1   0        0.07      -10.12     35.07 o 
 -13   2   0     1021.31      948.46     77.64 o 
 -12   2   0        7.61      -12.03     37.91 o 
 -11   2   0      125.84      122.48     39.74 o 
 -10   2   0        4.95       -1.83     32.02 o 
  -9   2   0      234.29      186.85     26.53 o 
  -8   2   0     8889.76     8725.73    143.01 o 
  -7   2   0     1253.76     1219.77     39.23 o 
  -6   2   0     2709.26     2731.41     52.57 o 
  -5   2   0     1724.01     1702.95     43.89 o 
  -4   2   0        4.54       16.58      9.69 o 
  -3   2   0     3676.60     3838.86     76.47 o 
  -2   2   0    14748.13    14978.99    383.91 o 
  -1   2   0     2249.18     2260.30     64.57 o 
   0   2   0      233.55      227.70     13.33 o 
   1   2   0     2209.81     2365.15     47.46 o 
   2   2   0        3.68        5.00      4.12 o 
   3   2   0    13424.14    13579.74    156.24 o 
   4   2   0     6278.85     6215.94    122.79 o 
   5   2   0      609.97      717.80     28.36 o 
   6   2   0      705.58      734.83     30.30 o 
   7   2   0        2.94       12.64     15.11 o 
   8   2   0      273.93      254.20     24.16 o 
   9   2   0      602.37      595.24     33.63 o 
  10   2   0     2523.84     2649.70     75.42 o 
  11   2   0      295.03      278.94     32.23 o 
  12   2   0      509.19      512.87     40.96 o 
  13   2   0        1.44      -16.71     31.15 o 
  14   2   0       60.37       65.56     76.53 o 
 -13   3   0      318.09      304.43     74.77 o 
 -12   3   0     1183.67     1087.75     59.35 o 
 -11   3   0     1131.78     1295.24     63.66 o 
 -10   3   0      432.42      376.15     35.19 o 
  -9   3   0      697.69      696.31     35.48 o 
  -8   3   0      156.56      154.01     22.04 o 
  -7   3   0     2173.48     2047.86     56.88 o 
  -6   3   0     1297.69     1260.09     34.24 o 
  -5   3   0        1.15       19.04     10.83 o 
  -4   3   0       35.84       40.01      9.50 o 
  -3   3   0     3080.62     3102.49     91.56 o 
  -2   3   0     4581.65     4806.34    133.20 o 
  -1   3   0    10967.52    11255.62    291.23 o 
   0   3   0      125.98       89.07     27.45 o 
   1   3   0      187.69      200.17     10.69 o 
   2   3   0       70.91       68.89      6.76 o 
   3   3   0    13641.79    14125.62    220.73 o 
   4   3   0     5292.66     5502.19     88.48 o 
   5   3   0     8685.80     8668.77    170.39 o 
   6   3   0     1382.23     1437.66     54.12 o 
   7   3   0      593.41      508.87     27.58 o 
   8   3   0     2070.97     2133.67     60.96 o 
   9   3   0     5198.98     5202.37    119.55 o 
  10   3   0     4812.83     4759.89    114.40 o 
  11   3   0       91.87       90.37     27.67 o 
  12   3   0      210.09      170.53     33.18 o 
  13   3   0       33.57      -16.09     30.53 o 
  14   3   0        0.66      -31.18     33.47 o 
 -13   4   0       20.11      145.75     70.98 o 
 -12   4   0      226.71      301.82     65.62 o 
 -11   4   0        5.02      -24.46     29.16 o 
 -10   4   0      914.48      993.75     51.21 o 
  -9   4   0     1150.20     1151.02     41.38 o 
  -8   4   0        7.24       -4.95     14.49 o 
  -7   4   0     1649.81     1628.13     42.94 o 
  -6   4   0        5.44       -2.62     12.08 o 
  -5   4   0     3599.09     3653.23     67.18 o 
  -4   4   0     4513.44     4243.83    185.92 o 
  -3   4   0       68.12       33.50     22.09 o 
  -2   4   0     3058.57     1650.26     58.04 o 
  -1   4   0       41.49       73.34      9.92 o 
   0   4   0       64.50       59.76     11.24 o 
   1   4   0      393.90      362.39     25.58 o 
   2   4   0     6330.39     6033.26    117.89 o 
   3   4   0     2558.22     2676.42     48.25 o 
   4   4   0     3922.81     4157.33     70.30 o 
   5   4   0     1227.34     1291.15     28.37 o 
   6   4   0        4.96        1.81     13.63 o 
   7   4   0       69.35       53.59     29.28 o 
   8   4   0      331.58      351.04     28.09 o 
   9   4   0      117.90      121.06     25.03 o 
  10   4   0     2274.33     2237.95     97.77 o 
  11   4   0      517.52      553.10     41.03 o 
  12   4   0       27.89        9.23     29.77 o 
  13   4   0       74.78       84.97     34.38 o 
  14   4   0      104.41      122.62     39.28 o 
 -12   5   0      322.97      501.16     78.17 o 
 -11   5   0      411.39      378.55     69.02 o 
 -10   5   0     1226.16     1233.44     58.05 o 
  -9   5   0      306.39      342.70     23.68 o 
  -8   5   0      958.67      987.19     32.45 o 
  -7   5   0        0.65        2.71     14.15 o 
  -6   5   0     1035.03      997.22     37.47 o 
  -5   5   0     2327.27     2257.33     47.83 o 
  -4   5   0     6678.25     6884.63    136.09 o 
  -3   5   0     9047.27     9218.05    250.84 o 
  -2   5   0     2428.42     2348.73    179.40 o 
  -1   5   0      220.55      235.41     16.51 o 
   0   5   0      304.60      259.96     29.67 o 
   1   5   0     3640.13     3465.43     59.81 o 
   2   5   0     4848.42     4714.81     78.00 o 
   3   5   0     1594.01     1556.61     44.69 o 
   4   5   0       12.05       -2.22      8.77 o 
   5   5   0      611.91      800.86     23.01 o 
   6   5   0      536.63      583.56     19.17 o 
   7   5   0     1952.11     1807.18     55.17 o 
   8   5   0     1608.53     1538.22     52.87 o 
   9   5   0        5.24       -0.79     42.55 o 
  10   5   0      323.12      337.21     92.09 o 
  11   5   0      487.49      545.97     43.00 o 
  12   5   0      622.59      608.59     45.18 o 
  13   5   0      181.23      262.63     41.12 o 
  14   5   0      449.23      374.52     47.97 o 
 -12   6   0        5.17      -53.59     58.43 o 
 -11   6   0       47.31       -0.26     49.67 o 
 -10   6   0      657.84      693.78     57.45 o 
  -9   6   0      362.17      375.00     38.05 o 
  -8   6   0     1799.48     1725.34     42.86 o 
  -7   6   0      262.12      265.22     20.04 o 
  -6   6   0     1577.76     1497.18     53.30 o 
  -5   6   0     1854.82     1726.19     49.88 o 
  -4   6   0     3087.37     2843.67     99.60 o 
  -3   6   0     1941.70     1823.86     88.89 o 
  -2   6   0      734.66      817.32     39.28 o 
  -1   6   0       37.68       27.59     12.84 o 
   0   6   0     4333.34     4724.79     81.49 o 
   1   6   0      105.55      105.95     15.14 o 
   2   6   0     8143.79     8087.36    128.83 o 
   3   6   0     8620.77     7812.16    474.36 o 
   4   6   0      278.81      372.52     18.07 o 
   5   6   0       64.50       46.72     11.52 o 
   6   6   0       31.39       41.15     11.09 o 
   7   6   0      546.07      515.51     31.23 o 
   8   6   0     5144.71     5177.34    120.39 o 
   9   6   0      130.14      156.06     27.99 o 
  10   6   0      117.96       80.58     33.14 o 
  11   6   0       42.04       70.73     33.46 o 
  12   6   0      482.07      507.96     44.23 o 
  13   6   0      638.39      664.96     51.11 o 
  14   6   0      911.28      945.55     61.86 o 
 -11   7   0      170.24      188.88     64.31 o 
 -10   7   0      162.95      152.22     30.97 o 
  -9   7   0     1235.71     1323.92     87.94 o 
  -8   7   0        6.44        1.42     22.54 o 
  -7   7   0       18.71      -15.80     33.03 o 
  -6   7   0     4583.43     4580.62     92.88 o 
  -5   7   0     3945.57     3873.03     74.63 o 
  -4   7   0       92.26       90.85     17.35 o 
  -3   7   0     1039.05     1032.42     44.72 o 
  -2   7   0     2800.35     2857.23     58.11 o 
  -1   7   0      917.47      899.93     28.97 o 
   0   7   0     4062.68     3979.48     72.71 o 
   1   7   0      628.86      669.60     30.68 o 
   2   7   0      231.10      224.82     15.74 o 
   3   7   0      583.38      591.69     23.00 o 
   4   7   0       85.60      106.19     14.42 o 
   5   7   0     4034.50     3936.79     73.27 o 
   6   7   0      259.39      279.59     19.93 o 
   7   7   0      119.31      105.09     49.34 o 
   8   7   0       14.19        0.09     21.63 o 
   9   7   0      827.73      933.82     67.58 o 
  10   7   0      270.26      254.01     33.64 o 
  11   7   0      444.58      493.22     43.03 o 
  12   7   0        3.03       57.63     36.14 o 
  13   7   0       58.41        1.34     51.17 o 
  14   7   0       51.74       37.83     42.03 o 
 -10   8   0      563.30      638.20     46.35 o 
  -9   8   0      277.17      284.56     33.37 o 
  -8   8   0       56.03       33.62     29.97 o 
  -7   8   0      136.38      196.77     38.95 o 
  -6   8   0      300.62      248.87     30.84 o 
  -5   8   0     1512.33     1384.96     43.69 o 
  -4   8   0      133.92      150.77     36.09 o 
  -3   8   0     2019.74     1949.87     48.82 o 
  -2   8   0     1428.03     1497.25     57.75 o 
  -1   8   0      309.63      357.19     55.75 o 
   0   8   0     9903.37    10017.28    163.39 o 
   1   8   0     3067.53     3204.15     77.35 o 
   2   8   0     1174.21     1154.80     47.51 o 
   3   8   0     2289.45     2192.08     41.58 o 
   4   8   0      196.07      182.96     15.00 o 
   5   8   0     1281.28     1211.19     36.59 o 
   6   8   0     7819.00     7727.79    131.26 o 
   7   8   0     2609.05     2459.88     73.52 o 
   8   8   0       85.29       77.93     26.42 o 
   9   8   0      219.35      167.20     30.67 o 
  10   8   0       40.85       32.02     29.30 o 
  11   8   0       13.72      -18.70     32.52 o 
  12   8   0      142.64      179.68     40.42 o 
  13   8   0      127.34       99.76     69.34 o 
 -10   9   0      233.53      141.18     34.97 o 
  -9   9   0      130.18       89.69     34.35 o 
  -8   9   0     3432.03     3404.41     99.26 o 
  -7   9   0      231.70      215.29     28.31 o 
  -6   9   0      255.39      227.10     27.83 o 
  -5   9   0      303.63      330.10     27.59 o 
  -4   9   0      428.29      383.88     26.09 o 
  -3   9   0        4.38        7.80     17.25 o 
  -2   9   0       23.33       29.95     22.27 o 
  -1   9   0       23.08       44.09     16.98 o 
   0   9   0     1589.75     1494.19     50.29 o 
   1   9   0     6129.70     5920.73    127.85 o 
   2   9   0     2238.44     2106.38     60.55 o 
   3   9   0      947.61      888.00     30.64 o 
   4   9   0       86.26       54.19     18.66 o 
   5   9   0     2247.56     2179.44     44.67 o 
   6   9   0      213.95      236.24     22.87 o 
   7   9   0       20.40       24.05     26.93 o 
   8   9   0     2237.56     2149.29     72.23 o 
   9   9   0       36.70        2.41     29.85 o 
  10   9   0       24.54       -6.55     29.71 o 
  11   9   0      335.38      377.75     43.86 o 
  12   9   0      540.47      567.84     72.94 o 
  13   9   0      661.50      741.99     64.57 o 
  -9  10   0      476.18      515.61     40.44 o 
  -8  10   0      416.41      455.08     49.40 o 
  -7  10   0     1187.05     1252.66     51.79 o 
  -6  10   0        4.24      -11.46     24.51 o 
  -5  10   0      103.67       84.84     25.59 o 
  -4  10   0       70.99       63.83     32.03 o 
  -3  10   0      559.77      555.03     30.36 o 
  -2  10   0     4595.05     4442.57     88.07 o 
  -1  10   0     1329.11     1338.99     55.79 o 
   0  10   0      405.23      483.86     47.97 o 
   1  10   0     1288.73     1205.90     48.48 o 
   2  10   0      502.74      545.93     27.14 o 
   3  10   0       27.40       44.55     18.18 o 
   4  10   0     3468.17     3368.18     60.89 o 
   5  10   0     1570.12     1487.33     74.69 o 
   6  10   0      182.07      189.98     19.16 o 
   7  10   0       93.88       75.76     29.05 o 
   8  10   0       66.15       70.87     36.40 o 
   9  10   0       20.33      -28.27     27.03 o 
  10  10   0       43.23       59.46     33.63 o 
  11  10   0      195.89      141.08     39.67 o 
  12  10   0       58.70       33.78     38.86 o 
  -8  11   0      368.12      369.27     70.45 o 
  -7  11   0     1242.26     1247.26     52.55 o 
  -6  11   0      268.40      240.70     46.66 o 
  -5  11   0      105.63      107.09     27.58 o 
  -4  11   0       77.89       41.99     28.41 o 
  -3  11   0     2871.34     2915.95     72.80 o 
  -2  11   0      448.03      525.99     31.18 o 
  -1  11   0      347.34      355.39     34.82 o 
   0  11   0     2910.30     2837.12    110.13 o 
   1  11   0      131.89      153.81     27.13 o 
   2  11   0       96.81       86.73     23.40 o 
   3  11   0      672.13      660.32     37.95 o 
   4  11   0      895.77      934.01     36.70 o 
   5  11   0      138.48       92.97     21.47 o 
   6  11   0       33.47       19.64     22.32 o 
   7  11   0      279.97      289.36     28.51 o 
   8  11   0      883.94      845.80    127.31 o 
   9  11   0       14.38       -9.87     32.17 o 
  10  11   0     1465.31     1403.18    124.96 o 
  11  11   0      238.93      289.15     47.51 o 
  12  11   0      610.71      673.63     58.67 o 
  -6  12   0      488.74      554.75     73.46 o 
  -5  12   0        7.04       41.04     52.81 o 
  -4  12   0       81.30       66.91     27.76 o 
  -3  12   0     1173.08     1129.86     46.24 o 
  -2  12   0       75.63       73.45     24.98 o 
  -1  12   0      345.85      392.16     37.62 o 
   0  12   0        9.05       15.60     26.94 o 
   1  12   0      370.35      433.32     36.75 o 
   2  12   0      270.44      261.71     25.64 o 
   3  12   0      274.64      288.66     33.47 o 
   4  12   0      268.19      299.01     34.74 o 
   5  12   0      321.65      407.73     29.45 o 
   6  12   0      668.85      724.93     65.81 o 
   7  12   0      334.23      339.65     31.18 o 
   8  12   0       51.44       98.15     35.21 o 
   9  12   0       29.83       48.40     52.87 o 
  10  12   0      650.37      774.07     54.59 o 
  11  12   0      112.78      201.26     45.40 o 
  -5  13   0      701.80      834.87     88.36 o 
  -4  13   0     2093.15     1924.89    113.98 o 
  -3  13   0     1723.39     1631.31    107.19 o 
  -2  13   0       15.80      -20.65     45.36 o 
  -1  13   0      433.71      400.90     60.65 o 
   0  13   0      498.84      475.10     41.26 o 
   1  13   0      243.92      300.10     36.40 o 
   2  13   0     1621.35     1675.36     65.64 o 
   3  13   0     1489.38     1467.52     61.84 o 
   4  13   0      131.61      149.07     26.64 o 
   5  13   0       59.27       67.91     25.58 o 
   6  13   0      111.44      105.79     31.28 o 
   7  13   0      622.96      656.72     39.39 o 
   8  13   0      301.46      366.44     48.04 o 
   9  13   0       68.36       47.73     30.92 o 
  10  13   0      278.33      384.28     53.27 o 
  -3  14   0      162.22       71.89     63.66 o 
  -2  14   0     1201.05     1385.43    102.74 o 
  -1  14   0      437.48      462.46     68.36 o 
   0  14   0      269.30      320.77     62.48 o 
   1  14   0       56.61       32.29     54.38 o 
   2  14   0      770.53      956.56     80.39 o 
   3  14   0     1676.53     1642.29    105.36 o 
   4  14   0      404.69      406.27     42.63 o 
   5  14   0        5.33      -12.65     31.07 o 
   6  14   0      300.45      276.82     40.06 o 
   7  14   0       48.62       45.19     21.51 o 
   8  14   0      217.29      212.26     41.62 o 
   0  15   0      472.04      643.50     78.17 o 
   1  15   0      211.85      239.73     67.84 o 
   2  15   0      151.19      293.06     67.84 o 
   3  15   0        7.91      -13.59     49.80 o 
   4  15   0      526.85      701.28     78.69 o 
  -3 -15   1      487.30      602.46     80.00 o 
  -2 -15   1        9.75      124.44     57.51 o 
  -1 -15   1       39.89       41.96     60.91 o 
  -7 -14   1       73.46       58.56     55.68 o 
  -6 -14   1      281.11      152.93     43.27 o 
  -5 -14   1      765.44      804.41     72.81 o 
  -4 -14   1      983.07     1045.97     87.58 o 
  -3 -14   1        6.47      -33.85     51.76 o 
  -2 -14   1       87.71       69.80     56.34 o 
  -1 -14   1     3248.62     3761.81    160.65 o 
   0 -14   1      782.06      733.43     82.48 o 
   1 -14   1       99.45      175.16     59.47 o 
   2 -14   1      587.18      610.82     81.96 o 
   3 -14   1       42.25      -38.17     56.73 o 
  -9 -13   1      288.30      323.76     38.95 o 
  -8 -13   1       94.92       80.53     30.96 o 
  -7 -13   1      405.50      521.31     45.16 o 
  -6 -13   1      415.79      342.93     68.17 o 
  -5 -13   1     1206.64     1285.72     59.41 o 
  -4 -13   1      210.05      248.98     40.49 o 
  -3 -13   1        6.48       28.62     30.90 o 
  -2 -13   1        1.78       10.85     49.28 o 
  -1 -13   1      244.22      232.54     55.68 o 
   0 -13   1      961.86      887.94     77.77 o 
   1 -13   1      550.13      580.89     69.28 o 
   2 -13   1      224.30      172.93     57.78 o 
   3 -13   1      207.76      182.74     63.92 o 
   4 -13   1     1560.89     1525.69    105.88 o 
   5 -13   1      400.80      431.75     73.33 o 
 -10 -12   1     1022.61     1019.72     61.87 o 
  -9 -12   1      780.95      806.67     55.76 o 
  -8 -12   1     1579.63     1644.85     61.23 o 
  -7 -12   1       11.52      -13.58     25.76 o 
  -6 -12   1      277.01      298.27     29.59 o 
  -5 -12   1        3.52       11.40     15.60 o 
  -4 -12   1      131.03      113.57     25.08 o 
  -3 -12   1     1384.15     1465.89     47.71 o 
  -2 -12   1      466.31      454.11     30.29 o 
  -1 -12   1     1865.01     2005.51     68.54 o 
   0 -12   1      551.54      550.86     40.38 o 
   1 -12   1       53.01       49.02     44.83 o 
   2 -12   1      812.52      910.42     78.69 o 
   3 -12   1      827.37      850.81     76.47 o 
   4 -12   1      552.56      515.01     67.58 o 
   5 -12   1      309.09      373.45     63.27 o 
   6 -12   1        3.69       60.00     63.00 o 
 -11 -11   1      209.17      166.50     42.38 o 
 -10 -11   1      168.97      107.40     39.72 o 
  -9 -11   1      118.98      107.36     44.77 o 
  -8 -11   1      430.55      431.25     41.61 o 
  -7 -11   1     1671.40     1746.90     53.36 o 
  -6 -11   1      617.63      591.91     56.88 o 
  -5 -11   1      793.85      763.00     39.53 o 
  -4 -11   1        1.09       11.11     18.29 o 
  -3 -11   1     2179.97     2159.24     55.80 o 
  -2 -11   1     6514.30     6585.04    146.24 o 
  -1 -11   1      745.79      710.17     68.56 o 
   0 -11   1      353.47      390.28     34.35 o 
   1 -11   1       40.56        7.29     25.06 o 
   2 -11   1       60.32       39.78     25.58 o 
   3 -11   1      302.34      299.51     53.53 o 
   4 -11   1     1506.71     1559.36     53.11 o 
   5 -11   1     3518.22     3615.41    150.19 o 
   6 -11   1       58.59       77.12     52.68 o 
   7 -11   1        9.38      -69.41     57.38 o 
 -12 -10   1       96.23      122.37     44.83 o 
 -11 -10   1       46.67       85.09     41.44 o 
 -10 -10   1       22.98       -5.69     69.87 o 
  -9 -10   1      113.47      132.47     33.53 o 
  -8 -10   1       20.22       -0.79     28.20 o 
  -7 -10   1      312.12      332.73     35.21 o 
  -6 -10   1      530.59      448.20     60.85 o 
  -5 -10   1     2913.86     2833.67     74.64 o 
  -4 -10   1     1126.44     1112.74     51.18 o 
  -3 -10   1      150.13      138.43     20.90 o 
  -2 -10   1       52.16       39.06     23.04 o 
  -1 -10   1      157.84      169.49     46.08 o 
   0 -10   1      631.19      548.24     39.41 o 
   1 -10   1      557.40      569.45     73.53 o 
   2 -10   1      710.37      689.28     31.26 o 
   3 -10   1        5.14       15.18     20.64 o 
   4 -10   1      754.74      769.16     35.43 o 
   5 -10   1      286.92      336.09     40.51 o 
   6 -10   1     1110.37     1126.61     52.96 o 
   7 -10   1       31.67       63.99     29.90 o 
   8 -10   1       13.60      -58.43     50.06 o 
   9 -10   1       92.97      188.36     68.76 o 
 -12  -9   1        1.19      -10.04     37.22 o 
 -11  -9   1       60.72      113.16     36.65 o 
 -10  -9   1      895.77      877.48     74.77 o 
  -9  -9   1      394.99      422.11     39.46 o 
  -8  -9   1      472.05      483.95     49.02 o 
  -7  -9   1        3.71       24.00     35.82 o 
  -6  -9   1      122.74      134.87     20.51 o 
  -5  -9   1     1157.63     1075.26     38.18 o 
  -4  -9   1     1457.54     1460.04     41.11 o 
  -3  -9   1     6142.98     5818.25    126.39 o 
  -2  -9   1      540.21      524.33     57.84 o 
  -1  -9   1      225.68      247.02     25.13 o 
   0  -9   1       75.74       72.14     21.19 o 
   1  -9   1     2730.91     2568.02     65.23 o 
   2  -9   1     1951.01     1972.37     49.63 o 
   3  -9   1      847.36      860.17     34.64 o 
   4  -9   1      397.34      309.36     28.74 o 
   5  -9   1        5.53        5.23     21.36 o 
   6  -9   1       91.64       83.70     34.83 o 
   7  -9   1     1287.26     1286.49     59.00 o 
   8  -9   1     1857.17     1868.07     75.80 o 
   9  -9   1     1043.35     1166.97     50.92 o 
 -13  -8   1       23.41        4.32     41.49 o 
 -12  -8   1       19.00       27.42     35.26 o 
 -11  -8   1        5.12       70.58     34.72 o 
 -10  -8   1       87.79       79.32     33.29 o 
  -9  -8   1      773.01      784.39     48.33 o 
  -8  -8   1      384.14      375.00     34.36 o 
  -7  -8   1       26.59        4.47     24.17 o 
  -6  -8   1      619.01      599.84     27.07 o 
  -5  -8   1      608.60      547.48     25.50 o 
  -4  -8   1      367.53      336.86     17.99 o 
  -3  -8   1     2928.05     2858.63     73.84 o 
  -2  -8   1     1524.81     1440.90     46.34 o 
  -1  -8   1     1152.71     1078.79     40.70 o 
   0  -8   1     1170.23     1191.49     80.06 o 
   1  -8   1      228.02      257.39     19.97 o 
   2  -8   1     7794.56     7728.90    131.38 o 
   3  -8   1     1582.34     1564.31     43.19 o 
   4  -8   1     2071.71     2083.61     52.29 o 
   5  -8   1      134.99      107.03     21.50 o 
   6  -8   1        4.61      -14.13     20.76 o 
   7  -8   1     2472.92     2458.69     62.40 o 
   8  -8   1      622.02      703.43     37.18 o 
   9  -8   1       36.62       14.76     27.81 o 
  10  -8   1      830.26      736.15    109.01 o 
 -13  -7   1       68.25       64.55     40.48 o 
 -12  -7   1       26.70       61.08     34.72 o 
 -11  -7   1     1486.09     1589.88    132.15 o 
 -10  -7   1        5.22       49.48     31.79 o 
  -9  -7   1      127.73      147.83     63.92 o 
  -8  -7   1        3.75       -6.02     23.38 o 
  -7  -7   1     2127.49     2059.23     65.47 o 
  -6  -7   1     1486.83     1503.87     54.44 o 
  -5  -7   1     1100.11     1082.60     32.57 o 
  -4  -7   1      607.00      653.25     26.48 o 
  -3  -7   1      572.67      490.86     18.45 o 
  -2  -7   1      771.39      801.99     26.93 o 
  -1  -7   1     4927.44     4945.72    105.76 o 
   0  -7   1     1939.46     2002.65     76.40 o 
   1  -7   1     2297.10     2217.48     47.72 o 
   2  -7   1        0.94        3.97     13.41 o 
   3  -7   1     5271.55     5282.25     94.65 o 
   4  -7   1     5912.35     5750.05    102.94 o 
   5  -7   1      519.42      537.83     21.95 o 
   6  -7   1      810.05      813.33     29.01 o 
   7  -7   1     2942.87     2924.44     83.30 o 
   8  -7   1     1168.53     1072.20    136.10 o 
   9  -7   1      398.11      434.78     38.35 o 
  10  -7   1      302.68      417.50     59.21 o 
  11  -7   1        9.09      -16.73     55.55 o 
 -13  -6   1       11.21       -9.57     39.48 o 
 -12  -6   1      403.06      436.62     46.17 o 
 -11  -6   1      584.88      610.46     55.36 o 
 -10  -6   1       80.08       50.69     33.07 o 
  -9  -6   1      982.26      935.12     76.92 o 
  -8  -6   1       44.79       35.41     42.22 o 
  -7  -6   1      108.19      102.16     22.27 o 
  -6  -6   1     6001.05     5861.60    101.03 o 
  -5  -6   1     4330.00     4253.43     76.97 o 
  -4  -6   1       79.62       88.97     13.37 o 
  -3  -6   1     2197.76     2201.22     46.37 o 
  -2  -6   1      143.35      128.95     12.48 o 
  -1  -6   1     2049.73     1876.76     48.90 o 
   0  -6   1     2713.39     2406.52     48.14 o 
   1  -6   1     2128.87     2304.94     46.95 o 
   2  -6   1     5571.85     5235.39     90.38 o 
   3  -6   1      558.46      603.59     24.85 o 
   4  -6   1     1608.56     1590.85     44.35 o 
   5  -6   1    16291.63    16214.65    220.22 o 
   6  -6   1     3038.57     2995.66     54.69 o 
   7  -6   1      953.59      958.61     35.96 o 
   8  -6   1     1924.58     1864.62     50.32 o 
   9  -6   1      366.30      378.05     47.53 o 
  10  -6   1       84.56       93.68     34.68 o 
  11  -6   1       24.83       27.45     53.85 o 
  12  -6   1     1125.33     1056.43     88.23 o 
 -14  -5   1        5.39      -28.83     38.18 o 
 -13  -5   1        6.57       21.63     62.68 o 
 -12  -5   1      196.23      190.92     39.31 o 
 -11  -5   1      500.62      499.26     46.99 o 
 -10  -5   1      957.29      919.26     48.61 o 
  -9  -5   1     2080.07     2155.49     94.18 o 
  -8  -5   1       31.04       49.63     24.44 o 
  -7  -5   1       52.61       53.48     20.73 o 
  -6  -5   1       98.02       97.55     11.48 o 
  -5  -5   1     5294.81     5340.90    109.82 o 
  -4  -5   1      241.39      242.33     14.27 o 
  -3  -5   1      128.39      137.45     28.76 o 
  -2  -5   1       10.22       11.94     11.13 o 
  -1  -5   1     4671.02     4641.02     95.02 o 
   0  -5   1    21557.57    22543.37    341.59 o 
   1  -5   1    21989.97    23055.75    349.73 o 
   2  -5   1        7.63        0.38     10.01 o 
   3  -5   1      129.70      141.97     13.58 o 
   4  -5   1      503.83      514.99     21.63 o 
   5  -5   1       18.31       27.60     12.57 o 
   6  -5   1      150.37      149.51     14.77 o 
   7  -5   1     5656.68     5786.21    103.15 o 
   8  -5   1     1860.61     1864.78     43.54 o 
   9  -5   1       45.75       38.09     18.76 o 
  10  -5   1      186.91      201.29     32.41 o 
  11  -5   1      449.23      460.63     68.10 o 
  12  -5   1      566.19      607.69     79.74 o 
 -14  -4   1      336.87      413.37     53.72 o 
 -13  -4   1     1122.45     1209.44     64.65 o 
 -12  -4   1       15.02      -10.23     29.75 o 
 -11  -4   1      363.81      334.98     43.00 o 
 -10  -4   1        0.16      -27.06     23.75 o 
  -9  -4   1      352.62      344.04     30.59 o 
  -8  -4   1     5470.70     5460.37    123.25 o 
  -7  -4   1     1892.04     1867.94     60.65 o 
  -6  -4   1     5663.31     5849.23     97.58 o 
  -5  -4   1        0.69       14.19      6.50 o 
  -4  -4   1     8324.22     8564.62    115.37 o 
  -3  -4   1     6589.04     6427.40    104.11 o 
  -2  -4   1     4680.26     4700.19    173.39 o 
  -1  -4   1      537.58      558.23     22.72 o 
   0  -4   1     2137.67     2078.80     39.02 o 
   1  -4   1       35.16       24.94      7.91 o 
   2  -4   1      112.98      122.83     17.15 o 
   3  -4   1     2282.46     2405.93     46.91 o 
   4  -4   1     5428.19     5449.37     92.85 o 
   5  -4   1     2395.19     2318.48     47.19 o 
   6  -4   1     2520.81     2691.99     54.55 o 
   7  -4   1      247.87      234.50     17.52 o 
   8  -4   1      131.12      154.39     17.63 o 
   9  -4   1     1737.63     1601.92     46.95 o 
  10  -4   1      464.15      424.77     29.27 o 
  11  -4   1       75.25       90.26     32.33 o 
  12  -4   1       14.73      -75.29     50.19 o 
  13  -4   1      456.47      634.09     85.62 o 
 -14  -3   1      308.11      191.20     47.97 o 
 -13  -3   1      615.71      643.95     51.11 o 
 -12  -3   1      181.94      215.20     36.16 o 
 -11  -3   1     1356.63     1292.20     55.83 o 
 -10  -3   1        1.66       44.70     24.63 o 
  -9  -3   1     3678.50     3581.16     91.13 o 
  -8  -3   1      495.21      459.75     29.93 o 
  -7  -3   1     4974.52     4895.99    108.88 o 
  -6  -3   1     1245.15     1294.26     37.26 o 
  -5  -3   1     1355.07     1449.46     24.99 o 
  -4  -3   1      716.23      709.91     20.79 o 
  -3  -3   1     2046.98     2138.38     33.11 o 
  -2  -3   1     4365.98     4462.17     70.70 o 
  -1  -3   1    13451.64    14153.02    210.99 o 
   0  -3   1    11997.12    12557.66    190.89 o 
   1  -3   1      543.02      556.31     15.63 o 
   2  -3   1       33.64       47.42      7.81 o 
   3  -3   1     5556.59     5711.21     93.29 o 
   4  -3   1     3568.30     3500.12     61.19 o 
   5  -3   1     9408.61     9636.67    151.92 o 
   6  -3   1      147.96      180.25     15.38 o 
   7  -3   1       86.76      101.73     15.00 o 
   8  -3   1       37.93       23.19     19.26 o 
   9  -3   1       14.53      -13.14     19.72 o 
  10  -3   1     1738.81     1735.16     64.65 o 
  11  -3   1     3403.52     3422.87     99.04 o 
  12  -3   1      154.84      153.02     38.50 o 
  13  -3   1       94.39      130.58     67.45 o 
 -14  -2   1       22.83       37.97     37.03 o 
 -13  -2   1       65.68       94.80     39.87 o 
 -12  -2   1      972.15      918.89     49.56 o 
 -11  -2   1      644.71      687.19     43.80 o 
 -10  -2   1      215.51      268.64     29.48 o 
  -9  -2   1      389.23      418.70     32.30 o 
  -8  -2   1      755.94      713.32     35.34 o 
  -7  -2   1      893.61      892.81     23.62 o 
  -6  -2   1     2754.12     2810.56     63.29 o 
  -5  -2   1       35.86       38.77     10.80 o 
  -4  -2   1     2662.91     2767.13     40.26 o 
  -3  -2   1     3412.88     3508.23     49.10 o 
  -2  -2   1    12096.17    12450.77    185.42 o 
  -1  -2   1      346.32      352.45     12.47 o 
   0  -2   1      560.61      615.42     11.94 o 
   1  -2   1     6409.22     6742.72    104.80 o 
   2  -2   1     2891.87     2986.10     50.11 o 
   3  -2   1     1151.69     1155.57     32.02 o 
   4  -2   1       22.79       33.64     12.52 o 
   5  -2   1     2384.61     2443.25     56.70 o 
   6  -2   1     4305.11     4260.33     74.66 o 
   7  -2   1      232.80      237.22     19.68 o 
   8  -2   1     1061.61     1034.35     43.07 o 
   9  -2   1     1591.49     1647.08     52.88 o 
  10  -2   1     1284.93     1382.30     77.64 o 
  11  -2   1      506.83      394.62     50.85 o 
  12  -2   1       20.82       -0.13     41.70 o 
  13  -2   1      114.82       86.53     48.10 o 
 -14  -1   1       21.34      -20.74     34.66 o 
 -13  -1   1      259.77      348.01     96.60 o 
 -12  -1   1       73.76       90.08     29.68 o 
 -11  -1   1      431.71      394.22     56.66 o 
 -10  -1   1      138.43      148.41     25.81 o 
  -9  -1   1     3361.04     3380.47     85.44 o 
  -8  -1   1     3646.04     3620.70     87.48 o 
  -7  -1   1       39.66       51.38     17.10 o 
  -6  -1   1      155.40      161.70     23.66 o 
  -5  -1   1     6269.26     6004.98    121.50 o 
  -4  -1   1     2677.89     2532.27     57.17 o 
  -3  -1   1    51406.23    52831.42    957.69 o 
  -2  -1   1     3702.20     3888.92     52.56 o 
  -1  -1   1     3626.03     3690.93     56.69 o 
   0  -1   1      219.68      228.94      7.83 o 
   1  -1   1     9933.83    10457.60    135.15 o 
   2  -1   1     5862.00     5956.99    112.07 o 
   3  -1   1    17240.03    17720.75    264.01 o 
   4  -1   1      722.84      663.58     18.47 o 
   5  -1   1     7048.43     7703.93    122.00 o 
   6  -1   1       53.46       76.18     10.87 o 
   7  -1   1     2808.84     2818.48     54.07 o 
   8  -1   1      502.27      509.19     21.85 o 
   9  -1   1     2081.34     1923.72     45.24 o 
  10  -1   1       40.16        8.37     29.80 o 
  11  -1   1      460.34      417.63     49.28 o 
  12  -1   1      216.43      182.48     45.75 o 
  13  -1   1        7.16        6.54     41.70 o 
  14  -1   1      110.15      108.88     52.15 o 
 -14   0   1       12.78       53.97     37.61 o 
 -13   0   1      701.58      679.03     64.38 o 
 -12   0   1     1272.60     1302.47     57.90 o 
 -11   0   1      520.91      544.03     39.52 o 
 -10   0   1      930.82      868.53     43.77 o 
  -9   0   1      887.98      838.83     39.72 o 
  -8   0   1      126.82      127.43     20.38 o 
  -7   0   1      121.23      147.85     18.44 o 
  -6   0   1     1839.18     1928.99     50.37 o 
  -5   0   1      896.44      942.31     30.63 o 
  -4   0   1      332.08      350.34     16.73 o 
  -3   0   1    14378.75    14482.52    267.71 o 
  -2   0   1     5687.45     5882.68    111.28 o 
  -1   0   1     5478.74     5747.45     76.03 o 
   1   0   1     2465.73     1628.95     45.49 o 
   2   0   1      216.71      296.63      6.93 o 
   3   0   1     1431.12     1421.16     26.31 o 
   4   0   1      898.23      945.87     21.87 o 
   5   0   1    10187.02    10966.46    169.25 o 
   6   0   1       32.50       80.41     10.95 o 
   7   0   1     3751.57     4077.16     71.64 o 
   8   0   1     4919.69     4840.93     84.58 o 
   9   0   1      541.95      520.36     51.50 o 
  10   0   1     1893.61     1797.12     59.68 o 
  11   0   1      316.49      333.98     32.57 o 
  12   0   1       94.45       89.40     30.16 o 
  13   0   1     1569.72     1596.67    101.30 o 
  14   0   1       15.92       31.24     49.28 o 
 -13   1   1      318.16      295.25     39.24 o 
 -12   1   1      338.61      323.95     37.53 o 
 -11   1   1     1234.31     1229.89     52.49 o 
 -10   1   1      289.15      327.12     70.45 o 
  -9   1   1        3.80        0.37     22.09 o 
  -8   1   1      122.61      148.66     21.43 o 
  -7   1   1       15.50       22.20     15.75 o 
  -6   1   1     4484.06     4385.29     97.58 o 
  -5   1   1     3465.97     3616.18     63.43 o 
  -4   1   1     2391.53     2400.36     43.74 o 
  -3   1   1      946.32      922.91     20.23 o 
  -2   1   1      361.46      404.39     11.06 o 
  -1   1   1       86.78       93.56      3.88 o 
   0   1   1      216.84      119.73      7.45 o 
   1   1   1      299.24      249.09     18.95 o 
   2   1   1     1695.69     1771.56     22.47 o 
   3   1   1     9608.21     9906.45    148.31 o 
   4   1   1      194.38      205.17      9.12 o 
   5   1   1     2159.68     2274.25     41.10 o 
   6   1   1      462.48      491.57     16.86 o 
   7   1   1     4550.71     4455.41     76.50 o 
   8   1   1     1468.70     1509.81     34.88 o 
   9   1   1      408.27      485.91     30.40 o 
  10   1   1      160.46      144.93     25.81 o 
  11   1   1       49.62       59.44     26.44 o 
  12   1   1       98.86       60.00     41.11 o 
  13   1   1      418.79      378.13     91.70 o 
  14   1   1      178.64      211.81     41.86 o 
 -13   2   1       40.76      -51.76     58.69 o 
 -12   2   1       68.34      149.80     48.63 o 
 -11   2   1     1114.68     1040.22     72.02 o 
 -10   2   1      475.78      407.18     76.79 o 
  -9   2   1       21.27       -8.85     18.89 o 
  -8   2   1        0.34       -8.04     20.85 o 
  -7   2   1      390.63      428.48     39.99 o 
  -6   2   1     8260.07     8164.07    131.78 o 
  -5   2   1    15033.40    15454.92    235.61 o 
  -4   2   1       39.78       45.10      8.31 o 
  -3   2   1    14156.15    14506.88    217.89 o 
  -2   2   1      188.48      205.93      9.70 o 
  -1   2   1     2657.28     2706.97     43.91 o 
   0   2   1     1345.77     1519.72     26.03 o 
   1   2   1    17841.93    17780.29    653.83 o 
   2   2   1    10577.93    10780.90    199.36 o 
   3   2   1      117.82      128.04      9.63 o 
   4   2   1        2.45      -11.23      7.48 o 
   5   2   1     6953.30     7042.00    139.14 o 
   6   2   1     2110.47     2036.26     52.08 o 
   7   2   1     1147.74     1062.69     37.20 o 
   8   2   1     1036.18     1003.00     40.75 o 
   9   2   1       12.86       15.47     19.12 o 
  10   2   1      122.66      104.30     25.57 o 
  11   2   1      551.63      526.08     42.48 o 
  12   2   1     1024.95     1037.55     52.06 o 
  13   2   1        7.39       35.41     32.13 o 
  14   2   1       60.35       74.52     37.12 o 
 -13   3   1      340.67      424.95     82.61 o 
 -12   3   1        0.34      -26.01     57.51 o 
 -11   3   1        6.33        6.16     30.05 o 
 -10   3   1     1298.83     1382.41     59.37 o 
  -9   3   1     1765.59     1689.29     68.69 o 
  -8   3   1     1170.89     1150.78     44.81 o 
  -7   3   1       34.35       62.97     15.91 o 
  -6   3   1      744.76      739.10     26.64 o 
  -5   3   1     4181.75     4034.37     72.26 o 
  -4   3   1     1834.93     1841.68     38.65 o 
  -3   3   1    10132.92    10469.87    162.23 o 
  -2   3   1     1195.64     1267.56     25.29 o 
  -1   3   1     4194.15     4187.89     84.15 o 
   0   3   1     1374.93     1292.32     38.10 o 
   1   3   1    11841.87    12535.84    187.49 o 
   2   3   1      486.93      548.21     24.57 o 
   3   3   1     7588.86     8201.06    156.29 o 
   4   3   1     9510.63     9640.50    184.43 o 
   5   3   1        3.72       -3.52     19.48 o 
   6   3   1      920.79      924.11     33.82 o 
   7   3   1     9835.54     9774.78    211.04 o 
   8   3   1       51.70       67.98     19.41 o 
   9   3   1       32.59        8.47     19.54 o 
  10   3   1     1098.82     1112.63     47.78 o 
  11   3   1      143.79      143.45     33.72 o 
  12   3   1      246.11      228.29     33.50 o 
  13   3   1     1415.54     1422.83     66.02 o 
  14   3   1      334.21      353.93     44.44 o 
 -12   4   1      139.65      128.10     68.10 o 
 -11   4   1      552.74      470.05     72.15 o 
 -10   4   1       10.49       10.22     52.29 o 
  -9   4   1       64.61       59.84     27.61 o 
  -8   4   1     2402.56     2573.48     60.11 o 
  -7   4   1     5385.38     5340.72     99.83 o 
  -6   4   1      288.80      272.89     18.38 o 
  -5   4   1     1484.14     1509.47     50.01 o 
  -4   4   1      105.06      118.05     11.96 o 
  -3   4   1     2142.95     2134.26     41.69 o 
  -2   4   1     4499.61     4206.72     88.56 o 
  -1   4   1     2874.04     2733.20     60.04 o 
   0   4   1      464.80      459.76     19.13 o 
   1   4   1      698.41      712.71     20.93 o 
   2   4   1     4732.22     4537.44    337.96 o 
   3   4   1     2832.90     2921.87     62.94 o 
   4   4   1     5625.50     5646.70     91.25 o 
   5   4   1     2860.32     2820.84     49.88 o 
   6   4   1      102.61      100.60     16.17 o 
   7   4   1       13.59        1.33     16.08 o 
   8   4   1      352.53      382.59     28.20 o 
   9   4   1      187.83      210.23     25.35 o 
  10   4   1     2504.35     2341.35     72.61 o 
  11   4   1       24.57       42.42     26.30 o 
  12   4   1       85.63       68.62     31.50 o 
  13   4   1      243.34      236.32     40.00 o 
  14   4   1       75.91       56.41     36.86 o 
 -12   5   1     1226.26     1416.80    109.15 o 
 -11   5   1      247.90      212.54     64.44 o 
 -10   5   1       64.10       43.40     46.80 o 
  -9   5   1      145.95      147.59     20.67 o 
  -8   5   1      906.16      846.63     51.57 o 
  -7   5   1     1463.48     1456.34     48.97 o 
  -6   5   1      897.51      826.44     31.22 o 
  -5   5   1        1.18      -15.70     11.55 o 
  -4   5   1     1049.82     1165.95     35.68 o 
  -3   5   1       93.30      110.16     11.17 o 
  -2   5   1      934.79      870.33     71.89 o 
  -1   5   1    12992.00    11886.63   1339.42 o 
   0   5   1     3022.52     2770.55    377.24 o 
   1   5   1      640.47      733.34     20.20 o 
   2   5   1        2.43       11.05      7.50 o 
   3   5   1      907.42      935.26     40.91 o 
   4   5   1     4567.37     4507.78     76.42 o 
   5   5   1    14540.12    14948.50    237.50 o 
   6   5   1     2164.02     2200.57     42.47 o 
   7   5   1      193.69      244.00     44.44 o 
   8   5   1       65.61       66.65     31.76 o 
   9   5   1      372.94      314.96     48.23 o 
  10   5   1      546.21      674.40     47.84 o 
  11   5   1       50.48       88.93     28.90 o 
  12   5   1        1.79      -17.56     39.15 o 
  13   5   1       59.80      -56.60     49.74 o 
  14   5   1        1.12      -29.44     37.61 o 
 -12   6   1       28.25       48.63     65.49 o 
 -11   6   1      155.66      172.54     61.96 o 
 -10   6   1      159.84      162.77     30.40 o 
  -9   6   1     2520.47     2458.85     64.55 o 
  -8   6   1      471.16      427.89     45.29 o 
  -7   6   1       41.54       16.96     16.93 o 
  -6   6   1       93.90      102.41     17.32 o 
  -5   6   1       22.24       41.42     13.53 o 
  -4   6   1     5597.33     5447.44     93.96 o 
  -3   6   1     1139.02     1240.58     42.15 o 
  -2   6   1      881.86      605.99     39.08 o 
  -1   6   1       93.83      103.27     29.21 o 
   0   6   1      574.66      592.79     37.38 o 
   1   6   1      167.60      190.68     15.82 o 
   2   6   1     1151.53     1120.73     27.19 o 
   3   6   1     2800.36     2913.36     65.90 o 
   4   6   1      661.17      668.96     22.37 o 
   5   6   1     1489.66     1409.87     36.88 o 
   6   6   1     1344.96     1472.26     38.58 o 
   7   6   1      490.81      472.01     28.96 o 
   8   6   1        3.52       19.17     20.68 o 
   9   6   1      101.60      100.13     26.75 o 
  10   6   1      863.58      802.63     44.97 o 
  11   6   1      882.85      887.95     58.49 o 
  12   6   1       84.61       59.98     53.46 o 
  13   6   1      139.45       94.94     36.49 o 
  14   6   1      631.69      657.94     54.81 o 
 -11   7   1       14.65       58.69     56.73 o 
 -10   7   1     1696.21     1816.42     60.45 o 
  -9   7   1     1129.23     1180.16     48.24 o 
  -8   7   1      413.44      458.81     62.14 o 
  -7   7   1       10.72       17.33     47.45 o 
  -6   7   1      414.27      425.32     33.45 o 
  -5   7   1      470.35      431.03     32.70 o 
  -4   7   1       57.94       49.30     13.68 o 
  -3   7   1     6340.34     5229.14    850.55 o 
  -2   7   1      853.10      794.35     45.88 o 
  -1   7   1        7.12        8.14      9.08 o 
   0   7   1      104.71       82.74     21.44 o 
   1   7   1     6737.88     6882.07    193.98 o 
   2   7   1    12962.07    12917.95    199.62 o 
   3   7   1      371.88      351.29     18.41 o 
   4   7   1     3614.60     3743.71    118.03 o 
   5   7   1       36.45       23.40     12.23 o 
   6   7   1     1460.80     1607.10     55.14 o 
   7   7   1     2106.86     2022.00     61.50 o 
   8   7   1      517.25      550.94     45.68 o 
   9   7   1     2225.61     2225.18     70.75 o 
  10   7   1      191.53      190.04     30.96 o 
  11   7   1     1108.00     1194.13     95.68 o 
  12   7   1       77.73       38.48     33.00 o 
  13   7   1      126.51      148.48     40.29 o 
  14   7   1       86.03       21.34     42.47 o 
 -10   8   1      115.22       99.43     33.12 o 
  -9   8   1      367.06      384.80     36.01 o 
  -8   8   1       23.04        6.47     25.40 o 
  -7   8   1       24.78       17.86     23.34 o 
  -6   8   1      346.20      326.61     27.66 o 
  -5   8   1      300.64      279.69     32.29 o 
  -4   8   1     3921.97     3943.56     89.19 o 
  -3   8   1     8988.31     8620.17    247.05 o 
  -2   8   1       75.85      124.83     29.41 o 
  -1   8   1     1015.39      970.29     53.46 o 
   0   8   1      639.96      629.65     44.57 o 
   1   8   1     1419.48     1418.11     60.65 o 
   2   8   1     1357.02     1294.98     30.70 o 
   3   8   1     3510.40     3359.08     55.35 o 
   4   8   1      208.47      171.95     28.54 o 
   5   8   1     1125.44     1127.66     33.62 o 
   6   8   1      357.03      352.27     28.37 o 
   7   8   1       31.49       14.44     20.66 o 
   8   8   1     3965.48     3820.69     97.05 o 
   9   8   1       16.36       23.16     25.54 o 
  10   8   1      115.71      165.13     53.92 o 
  11   8   1      371.43      381.40     40.98 o 
  12   8   1      206.62      177.26     37.48 o 
  13   8   1      572.97      535.08     49.36 o 
  14   8   1      205.52      190.88     43.80 o 
 -10   9   1      215.66      232.84     36.15 o 
  -9   9   1       17.27        6.24     34.16 o 
  -8   9   1       11.95       18.47     28.43 o 
  -7   9   1      475.36      459.59     33.62 o 
  -6   9   1     3456.48     3410.04    215.24 o 
  -5   9   1       33.92       21.72     17.73 o 
  -4   9   1     1966.51     1847.48     61.31 o 
  -3   9   1     4496.96     4435.37    147.18 o 
  -2   9   1     4875.98     2955.96    108.62 o 
  -1   9   1     4297.22     3611.16    620.50 o 
   0   9   1     1396.61     1313.46     46.88 o 
   1   9   1     1482.42     1482.36     74.31 o 
   2   9   1        1.32        1.73     14.93 o 
   3   9   1     1487.40     1487.92     33.85 o 
   4   9   1      232.17      218.46     16.13 o 
   5   9   1     2119.07     2085.82     50.71 o 
   6   9   1       26.08       23.02     16.61 o 
   7   9   1      631.34      759.77     95.09 o 
   8   9   1       49.05       46.11     27.77 o 
   9   9   1      981.32     1029.78    116.07 o 
  10   9   1      137.61      151.43     34.53 o 
  11   9   1      114.61       84.01     35.45 o 
  12   9   1      408.06      410.78     45.06 o 
  13   9   1       21.95      -37.74     38.13 o 
  -9  10   1        1.09      -47.37     31.58 o 
  -8  10   1      148.86      143.59     30.90 o 
  -7  10   1        1.15      -25.14     23.40 o 
  -6  10   1       52.99       42.18     17.29 o 
  -5  10   1     4418.56     4436.53    113.01 o 
  -4  10   1       18.60        3.58     19.62 o 
  -3  10   1     1274.64     1135.00     40.80 o 
  -2  10   1       93.96      110.29     21.63 o 
  -1  10   1       28.78       35.49     18.55 o 
   0  10   1     6453.87     6333.00    113.84 o 
   1  10   1      727.94      716.49     36.92 o 
   2  10   1      115.53      134.55     18.86 o 
   3  10   1     4443.17     4307.59     81.87 o 
   4  10   1        1.73      -15.63     13.92 o 
   5  10   1      685.22      685.28     29.93 o 
   6  10   1      411.98      389.09     31.99 o 
   7  10   1     2155.62     2168.90     70.10 o 
   8  10   1       30.45       39.95     32.02 o 
   9  10   1        6.74        2.03     27.63 o 
  10  10   1      336.25      368.83     78.56 o 
  11  10   1      517.00      483.16     81.24 o 
  12  10   1      256.24      258.36     45.25 o 
  13  10   1      170.87      241.61     47.52 o 
  -8  11   1      536.26      474.51     54.97 o 
  -7  11   1        4.61       22.69     26.30 o 
  -6  11   1      109.79      101.17     28.81 o 
  -5  11   1      738.45      735.98     39.33 o 
  -4  11   1      566.47      595.83     43.79 o 
  -3  11   1       25.50       39.56     22.86 o 
  -2  11   1      229.29      219.40     26.00 o 
  -1  11   1      147.55      164.72     23.95 o 
   0  11   1      642.59      629.30     41.11 o 
   1  11   1     1261.25     1223.71     39.64 o 
   2  11   1      288.27      351.63     24.69 o 
   3  11   1      175.89      167.69     21.88 o 
   4  11   1      607.46      615.55     26.05 o 
   5  11   1      820.36      817.83     53.19 o 
   6  11   1      611.93      631.71     40.02 o 
   7  11   1      738.62      675.65     33.72 o 
   8  11   1        8.96      -20.62     31.63 o 
   9  11   1        2.60      -17.42     30.12 o 
  10  11   1        0.28       20.43     53.92 o 
  11  11   1       72.43      106.17     38.41 o 
  12  11   1        4.59       15.30     41.77 o 
  -7  12   1     1063.44     1009.37     94.44 o 
  -6  12   1      138.49       86.07     32.03 o 
  -5  12   1      618.85      579.97     39.10 o 
  -4  12   1      484.71      555.17     37.39 o 
  -3  12   1       11.19        9.95     25.20 o 
  -2  12   1     1319.11     1286.76     48.29 o 
  -1  12   1     2950.11     3066.69     72.79 o 
   0  12   1      324.66      297.50     34.92 o 
   1  12   1       83.06      101.21     75.09 o 
   2  12   1     1461.46     1404.82     62.87 o 
   3  12   1       92.02      105.93     22.15 o 
   4  12   1     1320.45     1419.94     45.48 o 
   5  12   1      995.30     1035.41     56.13 o 
   6  12   1       97.02      109.31     24.32 o 
   7  12   1       30.11       28.31     23.08 o 
   8  12   1      117.22       91.14     27.56 o 
   9  12   1       74.43       97.72     35.29 o 
  10  12   1      844.80      769.13     53.29 o 
  11  12   1      150.86      169.28     40.19 o 
  -5  13   1       18.21      -14.77     55.16 o 
  -4  13   1      882.80      887.57     45.59 o 
  -3  13   1      978.25     1139.11     48.19 o 
  -2  13   1      323.21      392.37     33.99 o 
  -1  13   1      754.37      779.09     48.56 o 
   0  13   1      797.89      838.64     48.93 o 
   1  13   1       24.96        7.23     28.04 o 
   2  13   1       28.69       31.87     28.88 o 
   3  13   1      175.47      128.31     55.62 o 
   4  13   1      469.70      479.02     31.12 o 
   5  13   1     1636.14     1696.15     52.78 o 
   6  13   1      602.43      647.09     35.04 o 
   7  13   1      225.52      169.37     50.66 o 
   8  13   1       68.95       83.04     28.86 o 
   9  13   1      267.02      252.66     34.81 o 
  10  13   1      114.07      104.37     33.16 o 
  -3  14   1      288.84      309.27     63.66 o 
  -2  14   1      104.03      162.61     61.04 o 
  -1  14   1       51.72       51.63     52.29 o 
   0  14   1      821.39      736.70     50.04 o 
   1  14   1        6.13      -16.10     30.40 o 
   2  14   1      378.30      407.37     40.59 o 
   3  14   1        2.33       39.53     39.28 o 
   4  14   1       39.39       37.79     31.55 o 
   5  14   1      136.96      114.77     50.46 o 
   6  14   1       19.59       -8.90     59.67 o 
   7  14   1       36.04       53.67     28.76 o 
   8  14   1       19.47       19.13     25.66 o 
   9  14   1      216.46      194.79     39.26 o 
  -1  15   1      122.09      111.37     59.61 o 
   0  15   1      181.76      131.76     58.56 o 
   1  15   1      279.94      251.62     61.70 o 
   2  15   1      591.00      517.49     70.06 o 
   3  15   1      493.04      509.78     72.15 o 
   4  15   1      653.91      764.24     52.65 o 
   5  15   1      246.25      268.88     58.30 o 
   6  15   1      152.29      216.59     60.00 o 
   7  15   1     1052.05     1173.94     88.36 o 
  -6 -14   2       48.68       15.69     51.37 o 
  -5 -14   2       12.69      -16.08     45.62 o 
  -4 -14   2       13.14      -16.79     36.40 o 
  -3 -14   2      598.59      648.86     79.21 o 
  -2 -14   2      371.52      298.42     67.97 o 
  -1 -14   2        5.53       54.90     57.91 o 
   0 -14   2       78.97       35.68     52.68 o 
   1 -14   2       14.09       -7.71     57.91 o 
   2 -14   2      484.59      579.06     82.09 o 
  -8 -13   2       23.21       35.47     40.20 o 
  -7 -13   2       44.47       24.97     48.76 o 
  -6 -13   2      428.28      510.70     67.71 o 
  -4 -13   2       69.86       30.12     31.37 o 
  -3 -13   2       28.71       16.59     31.79 o 
  -2 -13   2      421.64      471.43     57.58 o 
  -1 -13   2      201.56      131.63     55.81 o 
   0 -13   2      112.60      153.07     59.87 o 
   1 -13   2     1938.31     2013.64    115.16 o 
   2 -13   2      144.68      136.46     58.82 o 
   3 -13   2      265.84      394.23     73.07 o 
   4 -13   2        4.87      -38.30     60.13 o 
  -9 -12   2       69.40      -26.55     38.43 o 
  -8 -12   2       69.34      107.87     29.98 o 
  -7 -12   2      208.78      228.27     32.10 o 
  -6 -12   2      634.47      610.23     72.81 o 
  -5 -12   2      416.29      396.74     38.63 o 
  -4 -12   2     1832.75     1737.31    100.26 o 
  -3 -12   2      407.02      431.56     41.04 o 
  -2 -12   2      313.85      343.50     37.05 o 
  -1 -12   2      659.35      729.64     70.19 o 
   0 -12   2     1127.91     1310.93     90.85 o 
   1 -12   2     1607.54     1550.52     98.43 o 
   2 -12   2     1259.78     1204.26     87.32 o 
   3 -12   2      402.44      408.74     64.18 o 
   4 -12   2      707.98      712.13     75.94 o 
   5 -12   2      330.00      359.07     72.55 o 
   6 -12   2      312.94      423.64     72.15 o 
 -10 -11   2       79.46       57.95     40.22 o 
  -9 -11   2        5.06        7.31     83.79 o 
  -8 -11   2      126.73      125.57     37.12 o 
  -7 -11   2     1647.65     1895.93     60.52 o 
  -6 -11   2       49.43       82.29     24.83 o 
  -5 -11   2      500.78      500.98     53.99 o 
  -4 -11   2       82.07       93.19     22.80 o 
  -3 -11   2       19.64        4.80     20.19 o 
  -2 -11   2       56.74       47.28     26.88 o 
  -1 -11   2       33.99       33.50     53.79 o 
   0 -11   2      989.47      904.08     49.87 o 
   1 -11   2      121.41      125.09     47.32 o 
   2 -11   2     2386.52     2418.33    116.20 o 
   3 -11   2     1158.67      968.59     77.77 o 
   4 -11   2      469.70      537.36     67.58 o 
   5 -11   2      460.90      448.35     64.44 o 
   6 -11   2      800.07      863.89     81.70 o 
   7 -11   2      532.67      442.47     71.63 o 
 -11 -10   2      263.23      281.14     80.45 o 
 -10 -10   2      374.49      360.67     46.46 o 
  -9 -10   2       20.66       27.21     34.11 o 
  -8 -10   2     1802.62     1947.00     73.90 o 
  -7 -10   2      126.79      125.08     32.55 o 
  -6 -10   2     2349.41     2281.44     76.29 o 
  -5 -10   2      491.59      511.49     25.89 o 
  -4 -10   2      297.25      275.56     25.30 o 
  -3 -10   2       32.65       -8.34     12.46 o 
  -2 -10   2      932.96      944.28     44.39 o 
  -1 -10   2     3819.03     3711.47     92.41 o 
   0 -10   2      740.34      669.78     36.74 o 
   1 -10   2       66.98       27.57     22.66 o 
   2 -10   2       16.09        0.69     19.14 o 
   3 -10   2      295.08      331.17     48.57 o 
   4 -10   2      831.86      789.06     45.54 o 
   5 -10   2     1467.08     1379.16     90.19 o 
   6 -10   2      319.84      299.73     59.87 o 
   7 -10   2      229.78      190.58     58.30 o 
   8 -10   2      526.87      659.71     76.47 o 
 -12  -9   2       24.17       20.37     44.97 o 
 -11  -9   2       10.49        3.42     36.74 o 
 -10  -9   2       61.96       68.82     63.98 o 
  -9  -9   2       64.53       36.27     31.52 o 
  -8  -9   2      924.47      917.19     51.33 o 
  -7  -9   2       50.99      -19.45     26.12 o 
  -6  -9   2     1627.83     1642.31     62.71 o 
  -5  -9   2      977.25      934.57     36.66 o 
  -4  -9   2      934.49      891.35     30.13 o 
  -3  -9   2     2029.42     1922.19    153.07 o 
  -2  -9   2     1728.07     1645.21    132.74 o 
  -1  -9   2     3549.79     3382.07     83.81 o 
   0  -9   2      546.40      494.99     30.99 o 
   1  -9   2       48.51       26.20     21.99 o 
   2  -9   2     1232.18     1218.48     38.77 o 
   3  -9   2      499.48      461.31     28.22 o 
   4  -9   2      582.59      616.09     30.18 o 
   5  -9   2     5799.65     5736.33    108.42 o 
   6  -9   2      202.29      232.43     27.37 o 
   7  -9   2       26.57       40.67     25.52 o 
   8  -9   2        1.74       32.55     50.19 o 
   9  -9   2      208.74      200.12     59.21 o 
 -12  -8   2       18.05      -11.51     38.13 o 
 -11  -8   2       29.79       22.51     35.88 o 
 -10  -8   2     1535.36     1456.01     66.34 o 
  -9  -8   2     1413.58     1458.99     63.07 o 
  -8  -8   2     1477.36     1481.30     60.66 o 
  -7  -8   2      388.56      396.00     43.40 o 
  -6  -8   2      358.13      366.90     25.27 o 
  -5  -8   2      133.12      114.54     18.33 o 
  -4  -8   2     5128.15     5096.29     94.55 o 
  -3  -8   2      529.38      527.50     37.42 o 
  -2  -8   2      874.16      923.43     45.42 o 
  -1  -8   2      180.02      223.84     22.25 o 
   0  -8   2     3023.43     3007.50     78.75 o 
   1  -8   2      355.52      350.23     34.27 o 
   2  -8   2     1171.47     1095.20     34.55 o 
   3  -8   2       51.90       38.24     16.93 o 
   4  -8   2      107.74      110.47     26.25 o 
   5  -8   2      280.34      277.00     24.19 o 
   6  -8   2      871.31      867.14     30.99 o 
   7  -8   2       39.60       58.99     23.76 o 
   8  -8   2        4.90      -15.89     24.68 o 
   9  -8   2       93.83       42.79     28.02 o 
  10  -8   2       88.92       76.47     53.98 o 
 -13  -7   2       86.03       54.99     42.00 o 
 -12  -7   2       42.84       22.75     35.44 o 
 -11  -7   2      207.90      240.20     39.49 o 
 -10  -7   2      274.54      251.06     36.22 o 
  -9  -7   2     2253.99     2157.56    102.87 o 
  -8  -7   2      147.06      153.76     28.95 o 
  -7  -7   2      489.38      412.57     32.77 o 
  -6  -7   2     1816.93     1841.30     45.38 o 
  -5  -7   2      111.29      112.28     16.61 o 
  -4  -7   2      961.94      993.09     32.20 o 
  -3  -7   2    10676.99    10639.35    170.08 o 
  -2  -7   2     1494.46     1454.69     44.98 o 
  -1  -7   2       87.94      108.91     28.30 o 
   0  -7   2        3.58       -9.59     17.32 o 
   1  -7   2      516.03      457.98     20.73 o 
   2  -7   2     6698.83     6522.31    111.31 o 
   3  -7   2     2742.36     2681.21     56.34 o 
   4  -7   2     2443.34     2396.68     53.74 o 
   5  -7   2        2.93       21.79     20.65 o 
   6  -7   2      121.17      108.55     26.60 o 
   7  -7   2       50.26       47.34     25.45 o 
   8  -7   2     1669.35     1720.75     52.19 o 
   9  -7   2     2598.66     2688.94     69.11 o 
  10  -7   2      203.99      200.50     38.31 o 
  11  -7   2       39.79       61.96     53.98 o 
 -13  -6   2       71.90      146.04     42.88 o 
 -12  -6   2      131.50      218.94     42.65 o 
 -11  -6   2       25.46       25.64     52.68 o 
 -10  -6   2       41.13       21.85     31.17 o 
  -9  -6   2        5.70       11.68     25.54 o 
  -8  -6   2     2257.66     2271.89    159.99 o 
  -7  -6   2       72.00       42.40     22.44 o 
  -6  -6   2     3572.10     3683.31     99.07 o 
  -5  -6   2      681.74      692.40     35.68 o 
  -4  -6   2      794.19      725.61     39.68 o 
  -3  -6   2     2967.04     2831.08     98.23 o 
  -2  -6   2      612.63      635.08     22.78 o 
  -1  -6   2     2830.13     2633.18    106.14 o 
   0  -6   2      279.29      290.42     19.88 o 
   1  -6   2      180.51      212.38     15.08 o 
   2  -6   2     1828.53     1855.99     41.20 o 
   3  -6   2     4020.79     4175.56     76.10 o 
   4  -6   2     5339.98     5217.36     92.60 o 
   5  -6   2      200.29      195.17     22.43 o 
   6  -6   2     4599.51     4591.06     86.62 o 
   7  -6   2      185.86      198.70     22.23 o 
   8  -6   2      103.02      121.50     32.53 o 
   9  -6   2      139.17      151.16     21.68 o 
  10  -6   2     1199.29      891.21    238.42 o 
  11  -6   2        8.20       23.79     24.18 o 
  12  -6   2        1.69      -30.46     41.17 o 
 -13  -5   2       82.46       50.65     37.05 o 
 -12  -5   2      122.73      151.24     37.97 o 
 -11  -5   2     1260.42     1286.66     61.70 o 
 -10  -5   2      246.40      302.85     75.75 o 
  -9  -5   2        8.91       13.33     24.31 o 
  -8  -5   2      158.66      190.01     28.50 o 
  -7  -5   2      316.00      330.40     35.95 o 
  -6  -5   2      551.82      547.71     21.07 o 
  -5  -5   2     2852.81     2962.04     47.67 o 
  -4  -5   2     3489.85     3370.32     90.18 o 
  -3  -5   2     1663.24     1710.68     36.27 o 
  -2  -5   2      198.12      197.25     17.47 o 
  -1  -5   2      889.52      947.78     30.12 o 
   0  -5   2     5427.05     5682.28    114.47 o 
   1  -5   2    16986.77    17739.50    271.61 o 
   2  -5   2     1538.41     1785.80     38.18 o 
   3  -5   2      616.44      554.71     21.96 o 
   4  -5   2     4261.32     4289.20     77.14 o 
   5  -5   2     2502.59     2602.34     54.62 o 
   6  -5   2     1182.37     1126.07     30.09 o 
   7  -5   2       52.56       32.93     14.60 o 
   8  -5   2      206.93      255.32     20.75 o 
   9  -5   2       33.19       38.30     17.45 o 
  10  -5   2        4.11      -17.95     19.58 o 
  11  -5   2       29.92       -8.10     49.93 o 
  12  -5   2      605.67      660.76     73.59 o 
 -13  -4   2        6.86      -24.16     64.77 o 
 -12  -4   2      107.16      133.73     35.79 o 
 -11  -4   2      906.05      873.55     49.20 o 
 -10  -4   2       16.33       24.79     25.74 o 
  -9  -4   2       91.03      118.58     61.70 o 
  -8  -4   2      115.52       92.79     24.16 o 
  -7  -4   2      692.51      746.53     36.92 o 
  -6  -4   2     3650.17     3531.44     53.71 o 
  -5  -4   2     1563.43     1376.06     34.34 o 
  -4  -4   2     5211.21     5071.21     72.59 o 
  -3  -4   2     4954.01     5071.20     72.36 o 
  -2  -4   2      803.35      798.09     21.81 o 
  -1  -4   2     6521.61     6635.18    130.52 o 
   0  -4   2    10455.85    10904.83    165.57 o 
   1  -4   2      271.71      360.80     19.93 o 
   2  -4   2    31810.86    33510.34    502.33 o 
   3  -4   2       16.18       22.50     10.00 o 
   4  -4   2      241.17      214.26     15.11 o 
   5  -4   2     1156.42     1158.19     27.42 o 
   6  -4   2     2587.57     2669.18     59.83 o 
   7  -4   2     9308.60     8636.47    334.86 o 
   8  -4   2      361.61      340.10     31.37 o 
   9  -4   2       23.51       24.92     19.65 o 
  10  -4   2      425.00      440.04     30.40 o 
  11  -4   2       10.00        6.46     27.38 o 
  12  -4   2      401.94      372.60     44.09 o 
  13  -4   2      159.85      150.58     67.19 o 
 -14  -3   2      460.75      553.93     53.74 o 
 -13  -3   2      240.93      274.65     56.27 o 
 -12  -3   2     3411.12     3267.59     97.25 o 
 -11  -3   2        1.41        3.53     27.31 o 
 -10  -3   2      805.87      785.87     43.14 o 
  -9  -3   2      201.73      152.45     27.08 o 
  -8  -3   2      158.28      151.68     23.79 o 
  -7  -3   2     2298.67     2427.47     47.35 o 
  -6  -3   2       10.78        2.33      9.33 o 
  -5  -3   2     2189.17     2027.23     33.45 o 
  -4  -3   2     4777.40     5189.80     72.95 o 
  -3  -3   2     1181.28     1436.16     25.65 o 
  -2  -3   2       93.06      131.41     10.15 o 
  -1  -3   2     9646.49    10079.52    160.29 o 
   0  -3   2      198.78      218.66     10.41 o 
   1  -3   2     5443.93     5591.74     76.47 o 
   2  -3   2     2777.56     3163.66     54.18 o 
   3  -3   2      876.95      890.53     23.33 o 
   4  -3   2     2224.16     2227.62     44.02 o 
   5  -3   2      283.42      313.57     17.49 o 
   6  -3   2     3518.21     3689.41    108.80 o 
   7  -3   2      190.53      155.97     16.60 o 
   8  -3   2     4103.57     3953.01    129.80 o 
   9  -3   2      126.29      138.09     24.67 o 
  10  -3   2       16.59       22.35     33.46 o 
  11  -3   2      236.70      245.02     52.35 o 
  12  -3   2      504.72      638.25     52.09 o 
  13  -3   2      402.15      455.03     47.98 o 
 -14  -2   2      245.03      298.27     43.59 o 
 -13  -2   2      386.72      413.95     44.78 o 
 -12  -2   2      567.41      466.98     41.56 o 
 -11  -2   2     1303.43     1317.45     59.11 o 
 -10  -2   2       39.48       51.37     25.74 o 
  -9  -2   2      734.81      711.58     38.59 o 
  -8  -2   2     9227.86     8953.93    184.62 o 
  -7  -2   2      171.97      183.14     13.29 o 
  -6  -2   2    12281.88    12367.71    189.94 o 
  -5  -2   2     1170.06     1123.96     26.33 o 
  -4  -2   2     1839.06     1856.77     30.31 o 
  -3  -2   2      396.15      366.54     11.45 o 
  -2  -2   2     6621.25     6658.15    102.25 o 
  -1  -2   2    15481.04    15622.45    231.87 o 
   0  -2   2     1779.73     1978.84     33.47 o 
   1  -2   2       33.16       40.06      4.77 o 
   2  -2   2     1362.31     1397.82     23.29 o 
   3  -2   2       16.69       13.19      7.18 o 
   4  -2   2     1326.15     1245.81     27.60 o 
   5  -2   2     6863.42     6764.54    109.16 o 
   6  -2   2      443.18      393.70     32.94 o 
   7  -2   2      744.93      756.17     32.07 o 
   8  -2   2      110.41      103.41     30.00 o 
   9  -2   2     1873.24     1864.13     56.59 o 
  10  -2   2      767.31      766.90     58.43 o 
  11  -2   2      116.02       89.15     40.91 o 
  12  -2   2      300.38      315.67     54.51 o 
  13  -2   2       29.50       47.97     47.45 o 
  14  -2   2      576.58      594.36     55.36 o 
 -13  -1   2      387.53      361.90     44.13 o 
 -12  -1   2      421.16      376.73     40.78 o 
 -11  -1   2       60.61       65.34     48.49 o 
 -10  -1   2      298.75      265.33     30.91 o 
  -9  -1   2     1270.48     1290.06     50.58 o 
  -8  -1   2       58.76       51.62     19.70 o 
  -7  -1   2     1496.02     1320.83     61.11 o 
  -6  -1   2     3307.39     3209.80     79.08 o 
  -5  -1   2     1069.38     1106.22     49.41 o 
  -4  -1   2       48.34       32.35     10.63 o 
  -3  -1   2      106.92      115.34     10.45 o 
  -2  -1   2    10299.93    10631.86    138.44 o 
  -1  -1   2      122.14      115.02      6.35 o 
   0  -1   2      260.69      274.90     11.27 o 
   1  -1   2     1429.73     1501.97     19.32 o 
   2  -1   2      603.11      630.96     15.24 o 
   3  -1   2      480.71      502.36     25.29 o 
   4  -1   2     4420.29     4494.29    100.71 o 
   5  -1   2     9938.03    10042.00    191.46 o 
   6  -1   2     1463.00     1427.09     40.14 o 
   7  -1   2      413.58      408.31     23.16 o 
   8  -1   2        9.29        2.82     16.26 o 
   9  -1   2        4.89        1.29     17.49 o 
  10  -1   2      748.84      751.34     55.81 o 
  11  -1   2     1744.52     1612.87     88.10 o 
  12  -1   2      986.88      874.47     67.45 o 
  13  -1   2       84.85       13.59     45.62 o 
  14  -1   2      137.71      183.00     60.52 o 
 -13   0   2       57.31       73.90     32.70 o 
 -12   0   2      264.22      291.31     36.24 o 
 -11   0   2       58.49       57.23     27.28 o 
 -10   0   2     1537.32     1550.90     57.35 o 
  -9   0   2      533.48      558.77     43.46 o 
  -8   0   2      295.15      355.46     30.19 o 
  -7   0   2      757.13      722.70     40.19 o 
  -6   0   2      383.20      414.80     23.07 o 
  -5   0   2     1463.65     1474.57     40.76 o 
  -4   0   2     2232.95     2322.34     53.38 o 
  -3   0   2    11542.13    12016.11    182.54 o 
  -2   0   2    30408.30    31809.86    407.84 o 
  -1   0   2      824.35      847.91     16.74 o 
   0   0   2    13300.75    13885.27    178.90 o 
   1   0   2     1057.80     1124.04     24.57 o 
   2   0   2     4729.36     4200.81    624.68 o 
   3   0   2      940.56     1042.36     20.46 o 
   4   0   2      519.32      514.76     24.87 o 
   5   0   2      955.53     1156.97     26.21 o 
   6   0   2      162.87      117.31     11.40 o 
   7   0   2      160.80      154.41     20.47 o 
   8   0   2     3043.35     3037.24     58.64 o 
   9   0   2      337.08      347.24     27.27 o 
  10   0   2     1428.06     1481.82     53.27 o 
  11   0   2       11.00       33.46     33.07 o 
  12   0   2      354.11      435.67     53.33 o 
  13   0   2       18.20       84.31     45.36 o 
  14   0   2      130.73      173.59     53.72 o 
 -13   1   2        1.48      -21.21     29.44 o 
 -12   1   2       44.36       67.94     32.02 o 
 -11   1   2      101.99       79.59     44.64 o 
 -10   1   2      193.43      152.71     26.29 o 
  -9   1   2     2611.17     2548.88     69.48 o 
  -8   1   2     3903.03     4017.21     92.81 o 
  -7   1   2      336.71      323.98     22.96 o 
  -6   1   2      793.76      802.07     30.32 o 
  -5   1   2      245.29      253.25     14.13 o 
  -4   1   2    14315.38    14628.37    222.04 o 
  -3   1   2     2562.41     2427.42     42.67 o 
  -2   1   2    57076.02    59185.80    868.18 o 
  -1   1   2     2097.96     2188.59     31.32 o 
   0   1   2     3793.18     3891.67     62.40 o 
   1   1   2     1998.31     2037.66     40.24 o 
   2   1   2    13991.81    14418.18    184.73 o 
   3   1   2     2441.90     2446.77     34.76 o 
   4   1   2    11915.12    12199.27    158.32 o 
   5   1   2     2268.41     2341.13     42.26 o 
   6   1   2       64.05       69.93      9.14 o 
   7   1   2     1067.07     1034.64     26.52 o 
   8   1   2      196.03      180.36     13.86 o 
   9   1   2     4139.78     3907.21    159.01 o 
  10   1   2      113.57       63.12     22.30 o 
  11   1   2      439.26      419.48     35.91 o 
  12   1   2        5.78       -5.23     26.11 o 
  13   1   2       30.19       48.39     32.85 o 
  14   1   2      635.07      764.28     78.30 o 
 -13   2   2      239.41      216.07     69.41 o 
 -12   2   2       97.52      126.19     32.96 o 
 -11   2   2      338.23      383.32     44.12 o 
 -10   2   2      413.14      330.93     57.91 o 
  -9   2   2     1445.92     1495.63     51.39 o 
  -8   2   2     2145.30     2140.66     59.57 o 
  -7   2   2       71.25       76.00     14.62 o 
  -6   2   2      232.97      218.72     15.32 o 
  -5   2   2        6.12        4.92     12.93 o 
  -4   2   2     4221.13     5002.32     81.89 o 
  -3   2   2     3663.78     3585.45     52.31 o 
  -2   2   2     4303.43     4612.81     63.68 o 
  -1   2   2     2260.37     2446.22     35.12 o 
   0   2   2     2280.16     2351.93     70.19 o 
   1   2   2      119.91      130.12      4.90 o 
   2   2   2   132304.84   130709.38   3328.23 o 
   3   2   2      348.39      406.20      8.86 o 
   4   2   2    14308.39    14883.94    192.47 o 
   5   2   2     1435.62     1392.38     27.36 o 
   6   2   2      760.28      723.36     18.52 o 
   7   2   2      223.38      213.73     11.74 o 
   8   2   2     1177.31     1209.90     43.02 o 
   9   2   2      874.93      867.79     38.61 o 
  10   2   2     4204.29     4173.61    101.76 o 
  11   2   2       57.02       72.02     29.02 o 
  12   2   2      277.11      269.25     36.23 o 
  13   2   2      151.06      205.25     52.55 o 
  14   2   2       20.26       37.01     35.49 o 
 -13   3   2        0.06      -92.35     61.57 o 
 -12   3   2      648.17      656.57     84.57 o 
 -11   3   2      615.50      679.00     48.44 o 
 -10   3   2      112.63      135.69     31.09 o 
  -9   3   2      899.82      918.81     35.56 o 
  -8   3   2       20.33        0.79     14.33 o 
  -7   3   2      245.13      234.94     16.09 o 
  -6   3   2     1149.11     1082.24     37.49 o 
  -5   3   2      545.97      524.41     17.23 o 
  -4   3   2      694.88      516.89     16.10 o 
  -3   3   2     1657.41     1736.28     29.27 o 
  -2   3   2     1456.18     1513.32     29.26 o 
  -1   3   2     8747.72     8943.97    118.68 o 
   0   3   2      370.69      444.78      8.71 o 
   1   3   2     3871.26     3864.76     53.28 o 
   2   3   2    34845.19    33831.13   2163.31 o 
   3   3   2    17880.20    18320.83    336.93 o 
   4   3   2     1356.51     1415.42     36.37 o 
   5   3   2      191.91      156.39     15.75 o 
   6   3   2     2674.88     2625.80    109.28 o 
   7   3   2     7671.53     7602.56    154.59 o 
   8   3   2      930.13     1055.75     81.30 o 
   9   3   2      177.62      178.10     23.60 o 
  10   3   2        7.31        6.59     21.77 o 
  11   3   2      249.98      266.86     30.59 o 
  12   3   2      298.12      308.18     36.03 o 
  13   3   2       21.22        4.99     31.43 o 
  14   3   2       59.30       43.20     45.10 o 
 -12   4   2       68.53       25.62     58.30 o 
 -11   4   2      959.72      820.62     81.96 o 
 -10   4   2      548.00      620.11     69.02 o 
  -9   4   2      289.55      297.95     26.93 o 
  -8   4   2        0.28       -9.43     17.32 o 
  -7   4   2     2101.63     2080.73     50.98 o 
  -6   4   2     4959.72     5039.49     90.82 o 
  -5   4   2     4533.25     4560.00     81.34 o 
  -4   4   2      739.64      823.10     34.20 o 
  -3   4   2     8334.37     8336.40    132.36 o 
  -2   4   2      940.94     1008.75     23.11 o 
  -1   4   2      361.30      377.14     19.41 o 
   0   4   2     9997.99    10128.77    193.03 o 
   1   4   2    16526.26    16994.92    221.63 o 
   2   4   2     6509.02     6373.98     99.16 o 
   3   4   2     4452.96     4591.71    129.01 o 
   4   4   2       35.34       76.40     11.87 o 
   5   4   2     6806.47     6807.45    108.45 o 
   6   4   2     1488.88     1474.08     70.45 o 
   7   4   2     1555.66     1488.80     50.00 o 
   8   4   2     3724.65     3746.02     89.32 o 
   9   4   2        9.80       32.52     21.72 o 
  10   4   2      108.04       96.44     24.86 o 
  11   4   2       27.14       23.38     26.65 o 
  12   4   2     1677.84     1640.28     91.76 o 
  13   4   2      435.14      385.79     41.46 o 
  14   4   2        7.95      -14.75     34.75 o 
 -12   5   2      495.36      544.94     78.04 o 
 -11   5   2        3.96        1.18     53.72 o 
 -10   5   2     1458.24     1596.80    105.49 o 
  -9   5   2     1193.42     1198.59     56.93 o 
  -8   5   2       61.91       38.47     19.57 o 
  -7   5   2      357.31      389.79     25.57 o 
  -6   5   2     2287.12     2301.92     52.14 o 
  -5   5   2      578.88      542.47     22.50 o 
  -4   5   2     1981.59     1936.09     52.65 o 
  -3   5   2       54.63       52.07      9.52 o 
  -2   5   2       16.83       19.09      7.12 o 
  -1   5   2     2477.69     2302.14     55.84 o 
   0   5   2       18.89       19.91     11.21 o 
   1   5   2     4176.92     4286.54     61.33 o 
   2   5   2      170.26      194.19     14.16 o 
   3   5   2      305.27      352.26     17.99 o 
   4   5   2       23.44       33.60     11.65 o 
   5   5   2      236.79      312.29     13.83 o 
   6   5   2      404.26      402.02     14.59 o 
   7   5   2     6613.89     6549.83    137.81 o 
   8   5   2     1072.57     1114.34     43.35 o 
   9   5   2      374.40      332.45     28.91 o 
  10   5   2      208.79      225.31     61.37 o 
  11   5   2     2157.38     1978.92     97.32 o 
  12   5   2     1364.80     1365.73     60.81 o 
  13   5   2      196.59      183.98     38.96 o 
  14   5   2      165.48      166.99     40.86 o 
 -11   6   2      405.70      446.26     71.63 o 
 -10   6   2      691.78      679.37     94.11 o 
  -9   6   2      287.01      254.38     37.48 o 
  -8   6   2     2020.79     1978.20     70.00 o 
  -7   6   2     3932.26     4010.74    103.89 o 
  -6   6   2     2335.91     2226.26     51.67 o 
  -5   6   2       14.59       17.98     14.08 o 
  -4   6   2       12.98       19.25     11.64 o 
  -3   6   2     4470.01     4816.55     82.99 o 
  -2   6   2     8616.33     8839.00    176.69 o 
  -1   6   2     4563.57     4522.84     97.58 o 
   0   6   2     1996.60     1968.30     51.03 o 
   1   6   2     5359.61     5755.73     81.40 o 
   2   6   2     1690.25     1715.88     34.88 o 
   3   6   2     1545.81     1710.44     39.79 o 
   4   6   2     4258.31     3894.35    119.21 o 
   5   6   2      774.97      669.29     21.72 o 
   6   6   2       22.44       25.23     10.12 o 
   7   6   2      156.23      146.67     22.87 o 
   8   6   2       98.15       96.69     22.11 o 
   9   6   2        0.72      -19.04     20.65 o 
  10   6   2      861.45      885.73     44.97 o 
  11   6   2      876.36      964.08     51.06 o 
  12   6   2      573.65      619.13     44.45 o 
  13   6   2      243.74      258.55     39.13 o 
  14   6   2        1.15      -23.77     36.53 o 
 -11   7   2      113.48       29.28     61.30 o 
 -10   7   2        2.79       -9.67     29.37 o 
  -9   7   2      708.66      673.60     39.32 o 
  -8   7   2       25.58       -1.56     31.24 o 
  -7   7   2      527.75      508.57     97.77 o 
  -6   7   2     1972.97     2025.04     66.81 o 
  -5   7   2      230.98      248.18     27.25 o 
  -4   7   2      490.05      508.07     22.54 o 
  -3   7   2     1150.63     1293.81     45.69 o 
  -2   7   2      286.89      313.14     24.75 o 
  -1   7   2     8952.69     8838.50    177.56 o 
   0   7   2     5426.23     5453.57    115.66 o 
   1   7   2      535.16      584.06     45.48 o 
   2   7   2      186.40      215.95     13.45 o 
   3   7   2      161.98      131.92     30.45 o 
   4   7   2     1870.63     1720.89    161.69 o 
   5   7   2     5235.14     4991.85    107.30 o 
   6   7   2     1987.21     2001.86     47.36 o 
   7   7   2      119.30       77.25     21.86 o 
   8   7   2       75.38       47.88     21.72 o 
   9   7   2        5.86        1.20     22.14 o 
  10   7   2     1237.68     1274.77     56.10 o 
  11   7   2      244.73      278.75     55.68 o 
  12   7   2      312.16      293.43     38.30 o 
  13   7   2       71.13       42.68     35.70 o 
  14   7   2      355.45      323.75     47.22 o 
 -10   8   2      262.19      282.01     45.34 o 
  -9   8   2      179.27      177.47     31.87 o 
  -8   8   2       82.67       79.56     53.59 o 
  -7   8   2        7.01       -2.37     27.29 o 
  -6   8   2       40.60       57.78     49.15 o 
  -5   8   2     1531.89     1522.62     56.27 o 
  -4   8   2     8564.10     8557.59    180.94 o 
  -3   8   2      837.07      777.16     26.68 o 
  -2   8   2      271.22      266.99     25.14 o 
  -1   8   2      202.04      242.66     23.38 o 
   0   8   2      823.08      908.85     37.67 o 
   1   8   2       79.40       83.27     13.21 o 
   2   8   2       62.92      105.14     12.87 o 
   3   8   2     1656.49     1636.70     37.73 o 
   4   8   2      572.09      583.22     23.90 o 
   5   8   2      827.33      813.06     34.70 o 
   6   8   2     1015.03      994.16     38.80 o 
   7   8   2        4.58       26.34     19.27 o 
   8   8   2      352.03      277.22     47.45 o 
   9   8   2      429.06      488.24     38.43 o 
  10   8   2      776.84      784.78    121.17 o 
  11   8   2        7.30       13.30     29.29 o 
  12   8   2      156.87      177.37     38.18 o 
  13   8   2      210.96      188.09     43.39 o 
  14   8   2      252.07      185.35     66.66 o 
  -9   9   2      524.73      483.59     40.08 o 
  -8   9   2     2559.48     2577.78     78.00 o 
  -7   9   2     1657.46     1455.94     65.74 o 
  -6   9   2      559.20      586.59     43.07 o 
  -5   9   2       72.54       55.04     27.77 o 
  -4   9   2      919.79      889.41     44.79 o 
  -3   9   2     1799.94     1820.64     69.54 o 
  -2   9   2     2679.46     2693.89     75.18 o 
  -1   9   2     1830.35     1897.86     63.53 o 
   0   9   2       25.60       23.36     20.14 o 
   1   9   2      256.76      288.70     21.63 o 
   2   9   2    10446.74    10160.32    199.14 o 
   3   9   2     1609.30     1550.38     38.20 o 
   4   9   2     4073.35     4097.97     65.89 o 
   5   9   2      149.10      116.06     14.72 o 
   6   9   2      263.90      276.09     23.64 o 
   7   9   2     1369.19     1198.56     48.86 o 
   8   9   2      172.25      190.34     27.77 o 
   9   9   2     1819.20     1833.04     65.36 o 
  10   9   2     1669.42     1796.95     68.00 o 
  11   9   2      312.84      295.33     41.10 o 
  12   9   2        3.18       25.20     36.63 o 
  13   9   2      211.29      156.14     40.44 o 
  -9  10   2      321.38      341.04     39.50 o 
  -8  10   2      281.85      305.53     36.99 o 
  -7  10   2       26.84       14.52     27.16 o 
  -6  10   2        6.95       -0.58     25.19 o 
  -5  10   2       18.73      -37.96     28.51 o 
  -4  10   2      197.22      209.93     47.71 o 
  -3  10   2     1897.55     1986.71     65.70 o 
  -2  10   2     2847.71     2696.41    122.81 o 
  -1  10   2      203.48      188.39     27.82 o 
   0  10   2     1831.92     1627.77     54.55 o 
   1  10   2     1442.83     1342.05     45.03 o 
   2  10   2     1620.16     1656.81     68.49 o 
   3  10   2     1141.48     1114.51     30.03 o 
   4  10   2     1765.52     1756.98     38.52 o 
   5  10   2     2332.33     2335.05     46.51 o 
   6  10   2      917.12      910.79     37.61 o 
   7  10   2        0.53      -18.16     23.24 o 
   8  10   2     3556.59     3509.52     95.11 o 
   9  10   2      339.83      309.66     34.86 o 
  10  10   2      512.85      490.27     42.62 o 
  11  10   2      344.47      340.81     40.81 o 
  12  10   2      213.21      157.86     40.06 o 
  13  10   2       10.74        8.56     41.41 o 
  -8  11   2      115.59      113.51     35.52 o 
  -7  11   2        0.49       24.08     29.56 o 
  -6  11   2     2078.49     2030.86     61.99 o 
  -5  11   2      667.50      666.54     38.48 o 
  -4  11   2      375.62      407.24     35.05 o 
  -3  11   2       29.63       19.12     21.08 o 
  -2  11   2       16.18      -13.16     21.06 o 
  -1  11   2       83.55       71.55     21.09 o 
   0  11   2      285.88      203.19     28.64 o 
   1  11   2      627.61      546.62     42.94 o 
   2  11   2     1874.84     1761.93     51.16 o 
   3  11   2     4651.24     4655.65     88.69 o 
   4  11   2      827.99      880.84     29.92 o 
   5  11   2     1066.03     1084.29     32.86 o 
   6  11   2        7.74       17.61     25.65 o 
   7  11   2      214.13      209.26     40.27 o 
   8  11   2      294.90      281.19     35.02 o 
   9  11   2      108.54       52.94     29.48 o 
  10  11   2      699.77      602.84     45.36 o 
  11  11   2        0.61      -50.35     33.57 o 
  12  11   2        1.70       -7.73     37.98 o 
  -7  12   2       12.76       -8.88     31.51 o 
  -6  12   2      120.91       79.26     28.89 o 
  -5  12   2     1152.35     1338.93    131.56 o 
  -4  12   2       21.18       14.78     17.92 o 
  -3  12   2      603.29      579.65     53.53 o 
  -2  12   2      147.60       74.77     47.32 o 
  -1  12   2       40.46       -1.28     18.46 o 
   0  12   2     2720.70     2746.25     81.53 o 
   1  12   2     1446.20     1529.42     59.67 o 
   2  12   2      781.96      857.69    128.10 o 
   3  12   2       29.31       13.95     19.15 o 
   4  12   2        2.97        4.87     19.70 o 
   5  12   2      408.48      423.13     27.79 o 
   6  12   2     2489.39     2467.11     61.07 o 
   7  12   2     2097.66     2136.44     71.03 o 
   8  12   2      530.34      580.33     34.97 o 
   9  12   2       47.87       55.34     26.34 o 
  10  12   2       64.85       54.66     34.55 o 
  11  12   2        0.67       12.92     34.80 o 
  12  12   2      434.80      419.92     60.65 o 
  -5  13   2      206.66      174.27     31.62 o 
  -4  13   2      245.46      228.82     52.08 o 
  -3  13   2       44.64       40.69     26.36 o 
  -2  13   2        9.80        5.38     25.35 o 
  -1  13   2       16.72       14.37     23.87 o 
   0  13   2       50.57       72.47     30.88 o 
   1  13   2      583.22      492.28     38.91 o 
   2  13   2      573.73      595.95     70.59 o 
   3  13   2       24.73       23.40     28.79 o 
   4  13   2       44.61       56.77     30.37 o 
   5  13   2        0.81      -30.84     21.28 o 
   6  13   2       14.56       -8.52     23.23 o 
   7  13   2      224.91      248.43     30.29 o 
   8  13   2      179.01      100.34     45.42 o 
   9  13   2      434.76      381.11     34.68 o 
  10  13   2      282.59      324.80     49.48 o 
  11  13   2       84.33       99.25     42.19 o 
  -4  14   2      406.93      360.40     59.99 o 
  -3  14   2        0.90      -18.35     42.14 o 
  -2  14   2      330.92      343.23     35.44 o 
  -1  14   2     3022.07     3030.10    172.80 o 
   0  14   2      596.45      702.65     49.54 o 
   1  14   2      331.02      360.02     41.45 o 
   2  14   2       13.97       19.12     33.79 o 
   3  14   2       76.60       50.41     31.01 o 
   4  14   2      811.06      916.42     75.68 o 
   5  14   2       73.48       91.15     34.71 o 
   6  14   2        4.93        7.06     46.14 o 
   7  14   2        1.70       30.68     27.39 o 
   8  14   2      322.56      244.20     33.04 o 
   9  14   2        0.13       43.33     31.48 o 
  -2  15   2      467.33      341.69     68.62 o 
  -1  15   2      295.19      359.07     66.27 o 
   0  15   2      335.13      287.78     41.57 o 
   1  15   2       33.67       29.31     34.45 o 
   2  15   2      182.16      165.95     66.66 o 
   3  15   2        2.54      -50.30     33.53 o 
   4  15   2      211.77      291.54     48.76 o 
   5  15   2     1215.87     1485.82     95.03 o 
   6  15   2      143.52      214.37     59.34 o 
   7  15   2       23.74       85.88     51.37 o 
   8  15   2       17.17       32.68     57.78 o 
   3  16   2      158.35      215.29     64.44 o 
   4  16   2       10.79       -2.22     38.07 o 
  -5 -14   3       28.06      -43.92     42.09 o 
  -4 -14   3      303.99      282.86     62.74 o 
  -3 -14   3      792.35      816.31     85.75 o 
  -2 -14   3      507.86      667.16     83.40 o 
  -1 -14   3      254.67      317.11     68.36 o 
   0 -14   3      221.61      247.96     66.27 o 
   1 -14   3      381.97      315.54     75.94 o 
  -7 -13   3       35.13       54.38     52.94 o 
  -6 -13   3        4.62        0.39     52.42 o 
  -5 -13   3        1.25      -70.19     46.80 o 
  -4 -13   3      534.94      558.80     70.59 o 
  -3 -13   3     1395.91     1477.15     93.59 o 
  -2 -13   3      135.28      128.65     38.14 o 
  -1 -13   3     2510.92     2501.20    133.85 o 
   0 -13   3       40.88      108.10     56.47 o 
   1 -13   3        1.82      -18.82     55.68 o 
   2 -13   3      911.04      846.63     83.79 o 
   3 -13   3     2378.25     2729.69    142.61 o 
   4 -13   3      360.29      384.82     71.50 o 
  -9 -12   3      230.93      198.67     46.48 o 
  -8 -12   3      100.89       78.80     39.85 o 
  -7 -12   3        4.07       49.54     50.59 o 
  -6 -12   3        1.92        4.18     46.14 o 
  -5 -12   3        4.00      -25.49     42.35 o 
  -4 -12   3        2.53       12.07     31.66 o 
  -3 -12   3      340.38      402.34     59.34 o 
  -2 -12   3     1791.39     1722.67    102.61 o 
  -1 -12   3       26.20       -2.61     46.01 o 
   0 -12   3       14.13      -25.10     50.32 o 
   1 -12   3      544.17      548.60     72.42 o 
   2 -12   3       94.79      115.16     53.85 o 
   3 -12   3      290.59      298.42     66.93 o 
   4 -12   3     1350.71     1507.91    104.05 o 
   5 -12   3       68.43      -57.38     52.29 o 
   6 -12   3        3.37      -72.55     54.90 o 
 -10 -11   3       87.40       76.59     58.82 o 
  -9 -11   3      793.64      687.73     55.38 o 
  -8 -11   3        0.12      -32.47     32.89 o 
  -7 -11   3       57.54       24.24     26.91 o 
  -6 -11   3      276.35      256.62     36.54 o 
  -5 -11   3     2083.30     2076.75     80.20 o 
  -4 -11   3      595.80      649.33     78.17 o 
  -3 -11   3       53.33       23.36     28.01 o 
  -2 -11   3      970.75      959.05     73.59 o 
  -1 -11   3       54.54        5.36     45.36 o 
   0 -11   3      296.75      317.24     55.03 o 
   1 -11   3     4527.35     4400.47    168.62 o 
   2 -11   3      222.82      228.49     56.99 o 
   3 -11   3      142.39      155.16     50.72 o 
   4 -11   3      109.10       57.25     50.06 o 
   5 -11   3      382.47      400.90     70.06 o 
   6 -11   3     3599.54     3611.22    158.16 o 
   7 -11   3      154.33      266.66     65.88 o 
 -11 -10   3      199.04      162.60     44.25 o 
 -10 -10   3      438.08      364.49     74.18 o 
  -9 -10   3      662.82      628.33     50.42 o 
  -8 -10   3      238.40      228.37     39.48 o 
  -7 -10   3      208.05      232.22     38.07 o 
  -6 -10   3      590.14      660.80     57.91 o 
  -5 -10   3      231.74      190.13     24.48 o 
  -4 -10   3     4715.05     4635.35    173.18 o 
  -3 -10   3      196.91      236.69     38.23 o 
  -2 -10   3       70.24       80.32     25.49 o 
  -1 -10   3      950.72      935.97     43.40 o 
   0 -10   3       62.71       73.46     40.78 o 
   1 -10   3     1842.97     1923.32    103.66 o 
   2 -10   3     5120.83     5192.73    185.22 o 
   3 -10   3      237.51      195.55     51.63 o 
   4 -10   3      732.69      616.18     70.85 o 
   5 -10   3      397.35      365.87     64.18 o 
   6 -10   3       13.84       34.64     50.98 o 
   7 -10   3     2475.01     2434.93    125.35 o 
   8 -10   3      521.28      437.63     77.51 o 
 -11  -9   3      274.85      276.72     45.00 o 
 -10  -9   3      203.10      186.03     39.58 o 
  -9  -9   3      110.14       28.22     32.53 o 
  -8  -9   3      160.60      135.71     34.00 o 
  -7  -9   3     3417.10     3345.58    140.52 o 
  -6  -9   3      372.78      372.80     44.05 o 
  -5  -9   3      177.96      164.33     23.52 o 
  -4  -9   3       29.59       47.45     18.34 o 
  -3  -9   3     3033.18     2938.39     95.88 o 
  -2  -9   3     1216.50     1258.84     48.13 o 
  -1  -9   3       98.63       69.53     27.91 o 
   0  -9   3     2854.22     2681.28     72.25 o 
   1  -9   3      102.43      142.99     34.31 o 
   2  -9   3     1006.46     1106.14     42.38 o 
   3  -9   3      717.16      805.44     34.55 o 
   4  -9   3      225.80      176.46     47.97 o 
   5  -9   3      213.28      184.96     50.19 o 
   6  -9   3      144.41      148.10     54.90 o 
   7  -9   3     1834.70     2065.67    115.03 o 
   8  -9   3      345.59      379.72     64.31 o 
   9  -9   3        3.12      -16.86     57.78 o 
 -12  -8   3      857.33      931.97     61.96 o 
 -11  -8   3     1075.85     1024.58     59.71 o 
 -10  -8   3      205.91      114.68     45.68 o 
  -9  -8   3        1.97       13.28     41.11 o 
  -8  -8   3        7.73      -15.92     28.50 o 
  -7  -8   3      343.71      283.09     33.64 o 
  -6  -8   3     2832.67     2807.49     96.40 o 
  -5  -8   3       27.50       40.06     25.68 o 
  -4  -8   3     3852.95     3835.68     78.37 o 
  -3  -8   3     3117.91     2928.99     73.06 o 
  -2  -8   3       26.88       12.38     18.50 o 
  -1  -8   3     3607.25     3534.64    103.00 o 
   0  -8   3     5709.37     5530.39    120.54 o 
   1  -8   3       12.29       13.11     18.74 o 
   2  -8   3      112.55      157.48     28.03 o 
   3  -8   3      496.39      527.42     35.43 o 
   4  -8   3     3769.71     3712.75    111.39 o 
   5  -8   3     1627.15     1730.01     48.05 o 
   6  -8   3      924.55      945.59     59.34 o 
   7  -8   3       86.59       88.24     31.28 o 
   8  -8   3      519.37      575.01     70.06 o 
   9  -8   3       33.47       -8.63     55.16 o 
  10  -8   3      133.37      103.92     60.39 o 
 -12  -7   3       22.20       -6.45     35.48 o 
 -11  -7   3      428.63      419.67     44.20 o 
 -10  -7   3        0.41       -8.28     31.69 o 
  -9  -7   3      575.52      554.20     64.44 o 
  -8  -7   3     1433.26     1417.55    118.23 o 
  -7  -7   3      254.49      246.25     30.52 o 
  -6  -7   3     1054.57     1081.65     36.69 o 
  -5  -7   3     2208.54     2175.16     51.72 o 
  -4  -7   3      352.32      336.50     21.81 o 
  -3  -7   3      315.43      304.81     25.74 o 
  -2  -7   3       25.84       29.21     16.86 o 
  -1  -7   3     7762.41     7541.18    223.59 o 
   0  -7   3     5201.61     5345.68    127.58 o 
   1  -7   3      399.36      437.75     25.39 o 
   2  -7   3      403.56      398.93     20.59 o 
   3  -7   3        7.10       10.42     14.50 o 
   4  -7   3      669.43      618.87     26.57 o 
   5  -7   3      220.33      265.96     22.49 o 
   6  -7   3     2228.63     2290.37     55.39 o 
   7  -7   3      255.29      268.06     22.83 o 
   8  -7   3      224.36      219.50     23.01 o 
   9  -7   3        8.28      -23.55     24.40 o 
  10  -7   3     1647.10     1476.28     93.85 o 
 -13  -6   3      121.56      106.67     42.00 o 
 -12  -6   3      315.14      280.54     77.45 o 
 -11  -6   3      109.00       78.41     35.34 o 
 -10  -6   3      155.29      118.50     33.76 o 
  -9  -6   3      496.64      509.83     90.26 o 
  -8  -6   3     1618.89     1664.87     62.15 o 
  -7  -6   3      221.81      173.62     27.11 o 
  -6  -6   3      623.32      603.52     20.92 o 
  -5  -6   3        0.12       -0.38     11.22 o 
  -4  -6   3     1000.11     1036.77     26.73 o 
  -3  -6   3      997.10     1049.39     39.32 o 
  -2  -6   3      680.99      626.43     26.90 o 
  -1  -6   3      719.55      707.96     29.86 o 
   0  -6   3      272.09      237.67     28.95 o 
   1  -6   3      351.67      396.84     23.40 o 
   2  -6   3      264.09      280.71     31.93 o 
   3  -6   3     2837.57     2815.80     56.17 o 
   4  -6   3       36.99       24.93     14.55 o 
   5  -6   3     2455.80     2430.42     53.86 o 
   6  -6   3      776.94      845.72     33.67 o 
   7  -6   3       23.90       33.01     15.96 o 
   8  -6   3      153.99      186.59     20.39 o 
   9  -6   3      206.69      198.91     25.98 o 
  10  -6   3       85.81       73.37     34.22 o 
  11  -6   3        7.28       -9.02     49.41 o 
  12  -6   3     1216.58     1218.12     91.37 o 
 -13  -5   3        5.53        8.42     43.33 o 
 -12  -5   3      286.23      304.47     43.20 o 
 -11  -5   3      179.58      199.61     43.66 o 
 -10  -5   3        7.68       -4.47     28.21 o 
  -9  -5   3     4228.30     4138.09    107.59 o 
  -8  -5   3      858.23      804.18     59.61 o 
  -7  -5   3      644.78      617.36     35.86 o 
  -6  -5   3        1.55       -8.13     14.23 o 
  -5  -5   3     1017.47     1060.75     25.50 o 
  -4  -5   3       99.53      108.24     11.48 o 
  -3  -5   3     6694.34     6636.98    108.27 o 
  -2  -5   3     5263.18     5196.95     87.81 o 
  -1  -5   3    10873.91    11900.35    208.44 o 
   0  -5   3     3081.17     3533.44     62.45 o 
   1  -5   3      189.32      210.87     24.53 o 
   2  -5   3      635.07      542.71     20.45 o 
   3  -5   3     7138.18     6803.00    112.43 o 
   4  -5   3     2604.05     2563.81     51.96 o 
   5  -5   3     2496.39     2538.41     53.73 o 
   6  -5   3     6922.37     6651.64     99.29 o 
   7  -5   3      492.27      511.25     28.94 o 
   8  -5   3     1432.94     1401.35     37.87 o 
   9  -5   3     5163.80     5144.53    100.72 o 
  10  -5   3       46.05       57.56     24.63 o 
  11  -5   3       20.12       -3.99     31.32 o 
  12  -5   3        0.69      -33.59     34.12 o 
 -13  -4   3      138.92       86.26     39.82 o 
 -12  -4   3      584.65      591.95     47.33 o 
 -11  -4   3        3.83      -17.25     32.02 o 
 -10  -4   3        4.71       -7.16     26.85 o 
  -9  -4   3      126.38      210.43     31.42 o 
  -8  -4   3      569.40      544.70     36.31 o 
  -7  -4   3      465.10      447.04     35.10 o 
  -6  -4   3       85.85       98.37     10.55 o 
  -5  -4   3     2525.94     2604.50     43.54 o 
  -4  -4   3       39.28       20.28      8.77 o 
  -3  -4   3     2598.63     2667.22     49.37 o 
  -2  -4   3     1345.42     1283.10     35.96 o 
  -1  -4   3     5101.14     5390.35    107.92 o 
   0  -4   3      178.63      257.67     12.37 o 
   1  -4   3      333.37      404.92     16.28 o 
   2  -4   3      514.48      567.41     18.78 o 
   3  -4   3     3292.43     3779.56     66.33 o 
   4  -4   3     7138.20     6619.16    109.51 o 
   5  -4   3     1276.93     1424.80     35.99 o 
   6  -4   3     2663.48     2569.60     46.64 o 
   7  -4   3     3798.15     3776.71     63.74 o 
   8  -4   3      369.44      369.51     23.86 o 
   9  -4   3     2433.31     2483.59     60.64 o 
  10  -4   3     2033.92     1880.03    209.72 o 
  11  -4   3      104.72       16.65     52.87 o 
  12  -4   3      485.44      476.75     87.12 o 
  13  -4   3       98.73      -33.85     56.86 o 
 -13  -3   3        0.31      -27.37     35.09 o 
 -12  -3   3        5.75        4.47     50.91 o 
 -11  -3   3      587.80      598.45     51.44 o 
 -10  -3   3     1510.17     1615.71    110.52 o 
  -9  -3   3      971.94      997.32     49.31 o 
  -8  -3   3      190.76      206.21     42.02 o 
  -7  -3   3      256.74      263.66     22.00 o 
  -6  -3   3      741.89      700.20     19.41 o 
  -5  -3   3     2803.75     2695.86     43.48 o 
  -4  -3   3     3978.49     3854.35     57.42 o 
  -3  -3   3       83.02       84.37      9.63 o 
  -2  -3   3       48.73       49.40      8.64 o 
  -1  -3   3      439.41      435.00     19.29 o 
   0  -3   3      110.16      119.39      8.31 o 
   1  -3   3    22614.77    23031.53    296.53 o 
   2  -3   3       25.88       28.55      6.51 o 
   3  -3   3      461.70      500.58     21.49 o 
   4  -3   3       14.06       47.82     10.45 o 
   5  -3   3      328.84      273.70     15.81 o 
   6  -3   3      646.12      581.68     24.09 o 
   7  -3   3     4126.59     3917.06     74.55 o 
   8  -3   3       12.67       24.68     19.06 o 
   9  -3   3        6.39       -3.25     21.72 o 
  10  -3   3     1307.90     1229.31    140.29 o 
  11  -3   3      511.78      490.42     47.45 o 
  12  -3   3      815.00      860.82     54.00 o 
  13  -3   3        8.99       47.99     35.89 o 
 -13  -2   3      377.19      395.23     46.40 o 
 -12  -2   3       38.22      -15.53     29.85 o 
 -11  -2   3      837.00      837.18     47.51 o 
 -10  -2   3       47.03       60.01     26.13 o 
  -9  -2   3      532.51      545.33     45.03 o 
  -8  -2   3      227.42      194.06     24.86 o 
  -7  -2   3     1145.86     1152.82     30.34 o 
  -6  -2   3     3610.73     3626.56     65.04 o 
  -5  -2   3     3666.36     3680.13     55.13 o 
  -4  -2   3    15363.71    15613.09    204.43 o 
  -3  -2   3     2272.49     2245.68     55.22 o 
  -2  -2   3      116.35       98.62      8.56 o 
  -1  -2   3     6671.41     6669.20    104.00 o 
   0  -2   3     2313.67     2435.41     52.29 o 
   1  -2   3     2501.52     2478.07     35.75 o 
   2  -2   3    18690.20    19035.40    245.65 o 
   3  -2   3      696.69      719.44     16.39 o 
   4  -2   3      382.69      441.01     20.29 o 
   5  -2   3      441.24      441.16     23.19 o 
   6  -2   3      634.48      690.77     29.74 o 
   7  -2   3     6421.02     6466.51    133.97 o 
   8  -2   3      867.54      799.08     36.09 o 
   9  -2   3     1296.10     1252.43     47.71 o 
  10  -2   3      176.10      166.66     36.86 o 
  11  -2   3      576.86      488.48     54.38 o 
  12  -2   3      103.56      112.94     47.32 o 
  13  -2   3      460.27      513.70     65.36 o 
  14  -2   3      591.30      608.78     55.08 o 
 -13  -1   3        9.84       40.60     35.47 o 
 -12  -1   3       31.62       33.12     33.18 o 
 -11  -1   3       64.14       59.92     28.36 o 
 -10  -1   3      188.69      133.03     38.50 o 
  -9  -1   3      791.27      783.62     45.36 o 
  -8  -1   3     1100.42      985.42     41.12 o 
  -7  -1   3     5900.72     5686.04    203.59 o 
  -6  -1   3     1461.92     1467.74     45.61 o 
  -5  -1   3     2898.56     2892.13     68.21 o 
  -4  -1   3     2318.36     2409.68     38.14 o 
  -3  -1   3      258.19      286.01     10.58 o 
  -2  -1   3      856.23      902.64     20.19 o 
  -1  -1   3    15378.76    16008.47    237.53 o 
   0  -1   3      518.21      514.11     31.96 o 
   1  -1   3      504.81      551.08     25.16 o 
   2  -1   3     9514.85     9742.81    179.97 o 
   3  -1   3     7612.22     4918.75    132.15 o 
   4  -1   3       56.18       54.22     11.11 o 
   5  -1   3     1647.61     1674.67     63.00 o 
   6  -1   3      107.57      151.86     16.01 o 
   7  -1   3     3294.52     3464.52     78.61 o 
   8  -1   3     1147.23     1084.12     39.80 o 
   9  -1   3      892.38      846.74     38.20 o 
  10  -1   3       53.47       48.63     30.85 o 
  11  -1   3      942.47      929.63     67.06 o 
  12  -1   3      666.11      811.21     68.49 o 
  13  -1   3      847.63      760.36     69.28 o 
  14  -1   3       86.11       72.02     54.77 o 
 -13   0   3      357.77      349.94     43.02 o 
 -12   0   3      170.30      196.76     35.35 o 
 -11   0   3     1442.85     1517.18     62.29 o 
 -10   0   3     1163.80     1217.55     51.24 o 
  -9   0   3      403.77      390.93     30.65 o 
  -8   0   3     1402.07     1353.32     47.53 o 
  -7   0   3      580.31      596.08     30.16 o 
  -6   0   3     1589.15     1549.41     45.97 o 
  -5   0   3    10707.88    11258.53    216.79 o 
  -4   0   3      984.08     1095.20     70.98 o 
  -3   0   3     1321.55     1317.02     28.37 o 
  -2   0   3     6975.42     7273.22    112.39 o 
  -1   0   3    10468.99    10656.18    137.94 o 
   0   0   3      930.07      986.45     15.96 o 
   1   0   3      327.24      314.88      7.13 o 
   2   0   3      102.83       70.91     10.65 o 
   3   0   3     1887.92     1883.67     40.56 o 
   4   0   3     3237.48     3310.65     54.77 o 
   5   0   3     5582.92     5655.88    112.24 o 
   6   0   3     4470.65     4405.89     91.59 o 
   7   0   3      133.36      173.36     30.00 o 
   8   0   3     3183.36     3232.82     79.80 o 
   9   0   3      179.16      164.88     19.54 o 
  10   0   3     1197.63     1125.31     66.66 o 
  11   0   3      180.03      199.60     43.40 o 
  12   0   3       75.81      120.65     41.44 o 
  13   0   3      162.03      207.18     53.20 o 
  14   0   3       15.67       16.47     51.63 o 
 -13   1   3      131.35      102.48     54.64 o 
 -12   1   3       11.44       35.51     32.09 o 
 -11   1   3        5.52       22.48     28.38 o 
 -10   1   3      320.24      346.85     31.62 o 
  -9   1   3      304.62      333.45     28.78 o 
  -8   1   3      790.90      811.79     88.89 o 
  -7   1   3     2186.47     2142.81     58.12 o 
  -6   1   3     1654.15     1536.89     36.92 o 
  -5   1   3      206.01      198.38     25.80 o 
  -4   1   3       95.37       70.99     10.17 o 
  -3   1   3      554.86      553.09     17.09 o 
  -2   1   3     1298.31     1325.96     25.89 o 
  -1   1   3    44989.29    46590.81    597.77 o 
   0   1   3       97.42      104.82     11.92 o 
   1   1   3     6784.71     7044.17    107.84 o 
   2   1   3      557.72      416.45     17.25 o 
   3   1   3     1659.31     1693.65     29.66 o 
   4   1   3    10680.13    10955.85    164.05 o 
   5   1   3    17139.24    17859.92    230.95 o 
   6   1   3     6802.56     7016.69    112.91 o 
   7   1   3      125.92      131.34     12.78 o 
   8   1   3      445.99      438.11     19.53 o 
   9   1   3        4.96       15.00     25.49 o 
  10   1   3       41.50       69.59     25.16 o 
  11   1   3     1490.50     1578.57    118.23 o 
  12   1   3     1506.18     1357.98     85.36 o 
  13   1   3       11.52        5.88     40.65 o 
  14   1   3        4.29       50.06     47.97 o 
 -13   2   3      642.05      602.59     90.19 o 
 -12   2   3        2.51      -65.75     59.21 o 
 -11   2   3      729.46      697.40     42.92 o 
 -10   2   3      982.55      915.78    108.10 o 
  -9   2   3      324.15      373.25     47.58 o 
  -8   2   3       22.52       -5.78     22.03 o 
  -7   2   3     1213.27     1261.25     35.16 o 
  -6   2   3       35.75       36.21     12.16 o 
  -5   2   3      410.67      444.98     18.65 o 
  -4   2   3     2342.93     2312.17     43.50 o 
  -3   2   3     2341.81     2802.57     57.32 o 
  -2   2   3       77.28       64.41      5.88 o 
  -1   2   3      161.45      159.26      6.85 o 
   0   2   3     1797.42     1833.84     40.27 o 
   1   2   3     2057.16     2123.20     36.61 o 
   2   2   3     6623.79     6987.25    130.69 o 
   3   2   3    13426.79    13927.93    179.39 o 
   4   2   3       15.01       25.53      4.86 o 
   5   2   3      563.15      651.17     14.18 o 
   6   2   3      115.80      116.86     10.63 o 
   7   2   3     3565.15     3638.59     63.85 o 
   8   2   3      844.02      772.59     31.60 o 
   9   2   3     1040.39      987.85     46.40 o 
  10   2   3      148.82      182.18     26.23 o 
  11   2   3      212.72      221.21     35.75 o 
  12   2   3     1853.92     1961.06     67.65 o 
  13   2   3       47.03       64.87     33.59 o 
  14   2   3      172.89      152.02     53.07 o 
  15   2   3      175.44      112.02     61.04 o 
 -12   3   3        0.26      -30.06     54.51 o 
 -11   3   3      160.13      143.00     54.51 o 
 -10   3   3      172.29      138.13     23.88 o 
  -9   3   3     2238.38     2074.54     53.87 o 
  -8   3   3     1729.92     1697.73     39.53 o 
  -7   3   3     1483.32     1509.45     39.47 o 
  -6   3   3      285.93      286.53     15.64 o 
  -5   3   3      370.51      353.83     14.82 o 
  -4   3   3     1435.07     1466.61     28.07 o 
  -3   3   3    18524.57    19674.89    257.76 o 
  -2   3   3     5814.20     5851.67     80.29 o 
  -1   3   3     2575.41     2611.64     33.03 o 
   0   3   3       62.13       76.58      9.38 o 
   1   3   3      562.34      646.25     12.52 o 
   2   3   3     1561.71     1632.02     29.12 o 
   3   3   3      362.92      290.31     18.82 o 
   4   3   3    27062.46    27437.95    502.65 o 
   5   3   3      602.78      618.45     22.20 o 
   6   3   3       22.34        1.44     11.92 o 
   7   3   3      591.27      668.10     30.22 o 
   8   3   3     1093.62     1158.63     45.03 o 
   9   3   3     3321.90     3150.53     80.51 o 
  10   3   3      146.49      121.64     23.61 o 
  11   3   3        7.58        9.69     23.87 o 
  12   3   3      533.32      533.50     39.79 o 
  13   3   3     1137.78     1145.76    111.30 o 
  14   3   3      323.92      326.02     73.20 o 
  15   3   3     1594.44     1758.95     78.02 o 
 -12   4   3      113.26      148.62     64.96 o 
 -11   4   3       13.52      -12.16     52.81 o 
 -10   4   3      815.03      821.67     77.38 o 
  -9   4   3      139.17      191.04     25.17 o 
  -8   4   3     1796.15     1797.49     58.95 o 
  -7   4   3      223.45      208.21     17.85 o 
  -6   4   3      209.06      240.57     19.30 o 
  -5   4   3     2052.95     2147.41     38.67 o 
  -4   4   3      244.48      282.20     34.75 o 
  -3   4   3      253.70      307.73     14.50 o 
  -2   4   3       61.29       84.12      7.49 o 
  -1   4   3    14519.02    14931.78    281.47 o 
   0   4   3      759.72      725.05     24.84 o 
   1   4   3     2732.43     2699.63     39.48 o 
   2   4   3     7585.61     7787.85    119.53 o 
   3   4   3     5412.82     5258.86    585.73 o 
   4   4   3     3410.64     3444.78     72.83 o 
   5   4   3     2862.62     2847.44     64.51 o 
   6   4   3     1091.71     1164.29     37.58 o 
   7   4   3     1199.05     1087.26     62.22 o 
   8   4   3      959.18      938.43     39.05 o 
   9   4   3      225.37      250.43     25.73 o 
  10   4   3     5353.61     5395.32    178.88 o 
  11   4   3      135.88      140.16     28.92 o 
  12   4   3       42.21       57.85     48.56 o 
  13   4   3        7.66       -8.58     55.75 o 
  14   4   3      271.87      324.73     42.95 o 
  15   4   3       38.53       84.83     41.36 o 
 -12   5   3       16.13      -25.62     65.23 o 
 -11   5   3     1411.52     1544.51    113.72 o 
 -10   5   3      702.34      584.81     70.72 o 
  -9   5   3      693.18      601.18     98.43 o 
  -8   5   3      102.64       99.41     28.82 o 
  -7   5   3     2111.59     1899.78     48.92 o 
  -6   5   3      289.76      305.89     20.87 o 
  -5   5   3      980.55      951.20     29.44 o 
  -4   5   3    10737.43    10568.94    168.40 o 
  -3   5   3      172.39      196.41     12.06 o 
  -2   5   3     3506.84     3640.60     62.71 o 
  -1   5   3     5297.00     5502.61    157.44 o 
   0   5   3     1492.03     1627.97     31.64 o 
   1   5   3    16480.02    16896.59    221.29 o 
   2   5   3      826.47      777.32     19.14 o 
   3   5   3     1287.65     1359.87     28.66 o 
   4   5   3      382.69      338.03     24.84 o 
   5   5   3     4291.41     4625.74     97.37 o 
   6   5   3      821.81      881.75     42.68 o 
   7   5   3     4803.37     4852.87    106.89 o 
   8   5   3      130.80      164.68     26.60 o 
   9   5   3      806.45      829.59     49.87 o 
  10   5   3       11.55       39.78     39.08 o 
  11   5   3       14.00       16.83     25.28 o 
  12   5   3       19.53        8.79     28.14 o 
  13   5   3      908.20      937.67     78.30 o 
  14   5   3      204.75      236.14     47.91 o 
  15   5   3      266.58      289.34     43.95 o 
 -11   6   3       53.17       45.10     58.30 o 
 -10   6   3       14.69        4.86     49.02 o 
  -9   6   3     1572.80     1404.02     63.08 o 
  -8   6   3      220.81      198.22     35.62 o 
  -7   6   3     4222.83     3995.17    103.45 o 
  -6   6   3      923.74      937.72     45.28 o 
  -5   6   3     1667.29     1677.73     67.87 o 
  -4   6   3     1794.46     1795.96     40.89 o 
  -3   6   3     7133.07     7300.22    119.73 o 
  -2   6   3       19.26       26.89      7.56 o 
  -1   6   3      472.60      483.83     48.63 o 
   0   6   3      905.86      829.08     21.96 o 
   1   6   3      644.06      632.08     16.16 o 
   2   6   3    13627.38    13790.05    209.49 o 
   3   6   3     2268.74     2273.68     43.04 o 
   4   6   3     6109.74     6259.18    324.69 o 
   5   6   3     3921.81     4179.98     91.17 o 
   6   6   3      516.06      510.17     26.24 o 
   7   6   3     4838.49     4908.91    109.16 o 
   8   6   3       47.03       34.61     22.42 o 
   9   6   3     1123.20     1219.49     49.58 o 
  10   6   3     1980.58     1959.22     64.63 o 
  11   6   3      494.91      419.61     36.58 o 
  12   6   3      363.27      389.24     40.81 o 
  13   6   3       51.34      105.81     33.51 o 
  14   6   3      474.52      578.71     50.35 o 
 -11   7   3      116.82      100.13     66.79 o 
 -10   7   3     1448.61     1517.98     71.93 o 
  -9   7   3      527.38      604.98     47.42 o 
  -8   7   3       66.58       40.89     29.92 o 
  -7   7   3      720.60      871.77     82.94 o 
  -6   7   3      247.29      341.03     34.98 o 
  -5   7   3       27.44       11.43     23.01 o 
  -4   7   3      370.02      427.72     31.08 o 
  -3   7   3      732.41      763.90     35.46 o 
  -2   7   3        1.50        3.08      8.32 o 
  -1   7   3     5532.43     5392.89    116.98 o 
   0   7   3      901.04      837.94     34.71 o 
   1   7   3     2367.14     2431.85     48.03 o 
   2   7   3     1674.62     1660.47     34.70 o 
   3   7   3      272.87      337.64     15.35 o 
   4   7   3      128.77      165.54     13.79 o 
   5   7   3     2245.06     2459.77     87.32 o 
   6   7   3      468.49      440.20     25.93 o 
   7   7   3     1686.29     1659.21     37.95 o 
   8   7   3     2254.13     2204.01     65.09 o 
   9   7   3      861.75      831.91    125.16 o 
  10   7   3        4.89        2.22     23.57 o 
  11   7   3        4.99       -1.31     26.34 o 
  12   7   3        8.49       12.15     29.75 o 
  13   7   3      431.15      448.99     46.91 o 
  14   7   3       12.64       -8.70     35.61 o 
 -10   8   3      193.69      110.82     34.01 o 
  -9   8   3       76.63       79.13     35.76 o 
  -8   8   3      256.93      198.11     37.26 o 
  -7   8   3     1021.85     1011.24     53.71 o 
  -6   8   3     3665.99     3555.98     97.30 o 
  -5   8   3     2487.57     2331.53     72.89 o 
  -4   8   3      931.85      854.62     82.41 o 
  -3   8   3     1098.26     1119.81     46.58 o 
  -2   8   3     3193.74     3022.12    181.82 o 
  -1   8   3     4265.89     4262.01     99.12 o 
   0   8   3     1364.87     1316.97     32.73 o 
   1   8   3     4938.65     4895.27     85.44 o 
   2   8   3      215.89      251.72     14.45 o 
   3   8   3        5.46       -6.97     10.50 o 
   4   8   3     1071.93     1085.39     37.57 o 
   5   8   3     1623.72     1555.98     38.08 o 
   6   8   3     1133.93     1189.02     42.44 o 
   7   8   3      146.67      179.87     23.82 o 
   8   8   3      126.82      181.14     25.94 o 
   9   8   3      300.24      300.77     36.27 o 
  10   8   3      226.41      209.05     32.27 o 
  11   8   3      481.71      544.92     41.67 o 
  12   8   3       79.29      116.63     38.95 o 
  13   8   3        2.05      -19.10     47.58 o 
  14   8   3      269.41      322.71     47.43 o 
  -9   9   3      301.65      260.78     34.74 o 
  -8   9   3      231.68      289.46     58.95 o 
  -7   9   3      488.71      511.85     45.22 o 
  -6   9   3      998.77     1018.67     53.03 o 
  -5   9   3      385.67      387.96     36.46 o 
  -4   9   3      294.04      252.20     37.91 o 
  -3   9   3       61.10       74.98     27.71 o 
  -2   9   3     2200.62     2138.56     65.80 o 
  -1   9   3     3720.34     3533.90     88.74 o 
   0   9   3     3695.93     3615.31     68.46 o 
   1   9   3      484.87      466.57     30.73 o 
   2   9   3        3.26       13.42     11.59 o 
   3   9   3      639.04      651.87     24.36 o 
   4   9   3     1256.88     1279.66     34.87 o 
   5   9   3      566.13      540.52     26.52 o 
   6   9   3     3244.79     3227.81     78.08 o 
   7   9   3     1282.71     1255.98     48.54 o 
   8   9   3       16.50        8.37     23.80 o 
   9   9   3       41.08       29.55     32.68 o 
  10   9   3        4.52        5.90     27.20 o 
  11   9   3     1466.76     1557.56     67.33 o 
  12   9   3      293.10      274.36     39.68 o 
  13   9   3      192.43      159.30     43.07 o 
  14   9   3       29.88       12.07     40.34 o 
  -9  10   3      579.56      581.07     42.53 o 
  -8  10   3      441.11      412.62     38.61 o 
  -7  10   3     1377.73     1313.42     64.84 o 
  -6  10   3       23.62      -31.44     31.93 o 
  -5  10   3       69.09       38.61     31.61 o 
  -4  10   3      231.31      214.40     50.85 o 
  -3  10   3     1137.67     1128.72     52.33 o 
  -2  10   3       16.15       23.71     31.63 o 
  -1  10   3       33.47       47.32     25.23 o 
   0  10   3     1524.54     1723.55     58.42 o 
   1  10   3      189.48      200.65     20.06 o 
   2  10   3      102.20      102.59     19.51 o 
   3  10   3     1572.71     1606.23     40.12 o 
   4  10   3      177.53      172.54     18.28 o 
   5  10   3      552.15      583.20     22.90 o 
   6  10   3      354.70      319.64     19.83 o 
   7  10   3     1174.96      980.54     76.34 o 
   8  10   3      595.94      700.48     41.04 o 
   9  10   3      683.79      665.44     51.37 o 
  10  10   3      137.82      178.92     32.77 o 
  11  10   3      154.39      144.99     34.43 o 
  12  10   3      554.46      538.20     48.81 o 
  13  10   3      186.95      283.91     44.40 o 
  -8  11   3      283.52      290.85     65.17 o 
  -7  11   3      114.83      113.39     32.28 o 
  -6  11   3       69.12       71.22     35.54 o 
  -5  11   3       87.33       57.73     34.47 o 
  -4  11   3      653.04      677.81     46.81 o 
  -3  11   3     1355.39     1365.89     79.21 o 
  -2  11   3     3440.33     3378.57     92.83 o 
  -1  11   3     3445.68     3380.62    259.79 o 
   0  11   3     1501.62     1614.00     59.14 o 
   1  11   3      433.83      475.41     46.53 o 
   2  11   3      189.01      197.64     24.33 o 
   3  11   3     2533.23     2431.33     65.98 o 
   4  11   3     3098.59     3069.07     55.64 o 
   5  11   3      191.71      237.29     19.36 o 
   6  11   3       12.50        6.87     18.17 o 
   7  11   3      452.99      413.33     34.24 o 
   8  11   3      117.54      149.20     29.76 o 
   9  11   3      607.94      562.47     63.46 o 
  10  11   3      420.89      511.22     44.50 o 
  11  11   3        7.58       27.01     35.95 o 
  12  11   3       10.70       11.59     35.67 o 
  13  11   3       37.41       28.33     41.17 o 
  -7  12   3        5.48      -35.44     32.44 o 
  -6  12   3       46.10        3.71     31.20 o 
  -5  12   3        2.62       18.31     28.28 o 
  -4  12   3      856.30      754.26     50.53 o 
  -3  12   3     1206.57     1373.48     86.34 o 
  -2  12   3       15.53      -51.47     34.31 o 
  -1  12   3      634.63      624.43     42.64 o 
   0  12   3      118.42       62.39     28.17 o 
   1  12   3      394.03      315.67     44.57 o 
   2  12   3      537.98      544.94     53.72 o 
   3  12   3      138.91      162.27     29.17 o 
   4  12   3      150.22      164.59     21.43 o 
   5  12   3     4322.92     4334.12     74.22 o 
   6  12   3      801.68      799.55     32.05 o 
   7  12   3       50.07       36.74     21.29 o 
   8  12   3        8.41      -15.83     20.07 o 
   9  12   3      647.98      576.79     39.08 o 
  10  12   3      103.12      128.41     35.29 o 
  11  12   3        5.20      -38.10     33.93 o 
  12  12   3       29.37       -5.12     36.74 o 
  -5  13   3      564.22      591.74     42.93 o 
  -4  13   3     1836.20     1890.61     65.06 o 
  -3  13   3      585.24      593.08     65.23 o 
  -2  13   3      132.16      132.10     28.46 o 
  -1  13   3      433.43      378.33     40.99 o 
   0  13   3       61.83       58.78     29.85 o 
   1  13   3      332.57      394.65     37.70 o 
   2  13   3     4735.21     4822.47    123.26 o 
   3  13   3       26.06       33.78     27.65 o 
   4  13   3       20.12       24.51     29.34 o 
   5  13   3      137.78      131.83     30.45 o 
   6  13   3      181.17      169.43     38.38 o 
   7  13   3        8.14        5.10     24.05 o 
   8  13   3       13.95       25.46     25.28 o 
   9  13   3       16.88        5.48     26.19 o 
  10  13   3       14.08      -25.16     28.80 o 
  11  13   3      112.67      127.15     58.69 o 
  -4  14   3       76.90       33.36     32.96 o 
  -3  14   3     1198.58     1044.94    104.84 o 
  -2  14   3      174.15      123.87     29.16 o 
  -1  14   3      353.11      377.50     49.60 o 
   0  14   3       27.23       28.92     32.72 o 
   1  14   3     1876.09     1959.55     72.59 o 
   2  14   3      421.41      400.00     38.67 o 
   3  14   3      710.05      701.32     47.53 o 
   4  14   3      737.39      686.19     44.62 o 
   5  14   3      133.98      163.96     34.71 o 
   6  14   3      133.86       94.24     50.85 o 
   7  14   3     1222.99     1211.58     79.41 o 
   8  14   3     1264.90     1329.66     51.77 o 
   9  14   3      135.11       70.16     28.75 o 
  10  14   3      250.76      194.61     35.68 o 
  -2  15   3      348.36      403.47     49.35 o 
  -1  15   3      121.63      126.80     60.19 o 
   0  15   3        6.65      -19.14     42.29 o 
   1  15   3        0.97       18.25     34.97 o 
   2  15   3      763.36      709.99     50.09 o 
   3  15   3        3.50       24.92     33.04 o 
   4  15   3        1.85       16.69     34.06 o 
   5  15   3      268.45      361.42     60.13 o 
   6  15   3      587.17      787.55     71.50 o 
   7  15   3      180.53      202.74     60.65 o 
   8  15   3      151.21      220.64     64.18 o 
   1  16   3     1386.79     1335.16     68.21 o 
   2  16   3       36.48       99.48     44.77 o 
   3  16   3        8.60      -53.13     35.42 o 
   4  16   3      583.47      703.76     52.78 o 
   5  16   3      294.42      417.89     63.00 o 
  -6 -13   4      752.11      899.18     83.40 o 
  -5 -13   4      165.72      103.00     57.78 o 
  -4 -13   4        6.49       24.73     38.27 o 
  -3 -13   4      482.20      509.52     73.46 o 
  -2 -13   4        4.55       82.35     54.51 o 
  -1 -13   4       72.40       90.58     56.21 o 
   0 -13   4      198.89      257.38     69.02 o 
   1 -13   4      941.73      969.11     93.46 o 
   2 -13   4       13.09        8.63     56.60 o 
   3 -13   4       92.61      158.42     67.19 o 
  -8 -12   4      338.00      328.61     68.62 o 
  -7 -12   4       64.15      129.28     60.39 o 
  -6 -12   4        0.97      -75.88     50.59 o 
  -5 -12   4      127.49       64.05     53.59 o 
  -4 -12   4       41.54       20.79     34.56 o 
  -3 -12   4      948.36      982.93     57.19 o 
  -2 -12   4     1859.24     1804.63    107.45 o 
  -1 -12   4       29.38      -15.55     51.76 o 
   0 -12   4      599.36      593.44     71.89 o 
   1 -12   4       12.10       16.47     51.89 o 
   2 -12   4        8.68        6.27     57.12 o 
   3 -12   4      315.93      197.51     67.32 o 
   4 -12   4      232.16      206.79     64.70 o 
   5 -12   4       31.23       20.13     58.69 o 
  -9 -11   4      126.99      163.67     46.55 o 
  -8 -11   4       23.37      -12.82     37.62 o 
  -7 -11   4     1072.16     1072.74     81.83 o 
  -6 -11   4        6.74      -51.37     43.27 o 
  -5 -11   4      522.76      524.16     66.27 o 
  -4 -11   4     2128.74     1913.23    138.75 o 
  -3 -11   4      916.79      727.94     69.28 o 
  -2 -11   4      431.04      420.24     61.83 o 
  -1 -11   4     1958.79     1881.75    105.62 o 
   0 -11   4      753.37      696.18     71.11 o 
   1 -11   4       14.41       26.80     45.49 o 
   2 -11   4       39.34       40.52     48.76 o 
   3 -11   4     3006.96     2757.66    132.02 o 
   4 -11   4     2701.39     2718.58    135.81 o 
   5 -11   4       71.96      -41.83     56.60 o 
   6 -11   4        1.75       28.10     60.52 o 
   7 -11   4       43.87       31.11     64.31 o 
 -10 -10   4      713.29      868.72     70.32 o 
  -9 -10   4        0.04      -50.81     35.87 o 
  -8 -10   4      714.09      757.74     53.84 o 
  -7 -10   4       13.27      -28.94     30.40 o 
  -6 -10   4      102.73      100.35     58.89 o 
  -5 -10   4       13.53      -17.01     29.15 o 
  -4 -10   4       13.07       32.92     29.87 o 
  -3 -10   4      178.80      159.21     42.35 o 
  -2 -10   4     1842.86     1648.04     92.55 o 
  -1 -10   4     1246.29     1143.87     81.17 o 
   0 -10   4       29.33       36.86     42.74 o 
   1 -10   4       11.04      -48.63     38.56 o 
   2 -10   4      456.15      361.42     57.38 o 
   3 -10   4      591.49      658.67     67.06 o 
   4 -10   4     1839.79     1732.09    101.56 o 
   5 -10   4       20.15        8.63     49.28 o 
   6 -10   4      966.16     1063.22     85.23 o 
   7 -10   4        0.59        4.97     54.12 o 
   8 -10   4      258.92      319.59     67.71 o 
 -11  -9   4      213.10      298.89     49.80 o 
 -10  -9   4       20.18       -2.24     37.79 o 
  -9  -9   4       75.96      113.18     38.14 o 
  -8  -9   4      465.74      492.07     45.67 o 
  -7  -9   4       50.02       61.03     34.07 o 
  -6  -9   4      377.26      357.65     38.63 o 
  -5  -9   4     1198.05     1237.50     45.50 o 
  -4  -9   4     2108.22     2145.64     54.24 o 
  -3  -9   4      396.67      370.66     49.08 o 
  -2  -9   4      154.64      200.29     27.71 o 
  -1  -9   4      158.57      104.31     40.91 o 
   0  -9   4      819.29      754.74     63.79 o 
   1  -9   4     1158.29     1183.74     79.74 o 
   2  -9   4      126.93      161.04     46.14 o 
   3  -9   4     2812.60     2786.81    122.09 o 
   4  -9   4      879.99      935.78     73.59 o 
   5  -9   4     1484.50     1361.77     89.28 o 
   6  -9   4     1456.57     1331.06     91.11 o 
   7  -9   4      357.61      365.61     65.62 o 
   8  -9   4       61.19       79.34     53.33 o 
   9  -9   4       49.80       -0.78     59.34 o 
 -11  -8   4        9.56      -23.01     38.61 o 
 -10  -8   4      332.12      319.52     44.03 o 
  -9  -8   4     1783.36     1782.02     73.40 o 
  -8  -8   4       62.64       21.82     29.64 o 
  -7  -8   4      102.60       84.26     34.77 o 
  -6  -8   4      164.20      182.97     54.57 o 
  -5  -8   4      129.61      146.50     21.60 o 
  -4  -8   4     3227.86     2990.91    127.64 o 
  -3  -8   4       25.59        6.43     19.60 o 
  -2  -8   4      452.24      444.96     28.89 o 
  -1  -8   4        2.57      -22.65     17.95 o 
   0  -8   4      125.43      145.90     26.34 o 
   1  -8   4     3875.75     3566.26     94.96 o 
   2  -8   4     4529.35     4612.75    165.09 o 
   3  -8   4      955.49      788.46     63.53 o 
   4  -8   4      571.26      605.20     60.00 o 
   5  -8   4       19.02       27.19     40.39 o 
   6  -8   4       21.57       46.53     45.49 o 
   7  -8   4     2626.57     2624.16     81.51 o 
   8  -8   4      748.33      752.26     71.63 o 
   9  -8   4     1926.66     1925.93    112.81 o 
  10  -8   4       11.62      -11.76     58.04 o 
 -12  -7   4     1064.22      975.29     63.16 o 
 -11  -7   4      392.83      448.15     48.46 o 
 -10  -7   4      187.00      166.85     36.74 o 
  -9  -7   4       90.56       52.44     58.76 o 
  -8  -7   4       46.12       10.75     27.62 o 
  -7  -7   4      706.67      664.68     63.66 o 
  -6  -7   4      270.23      270.41     22.76 o 
  -5  -7   4      765.57      742.22     34.27 o 
  -4  -7   4       16.92       44.93     17.38 o 
  -3  -7   4     6434.70     6441.96    197.90 o 
  -2  -7   4     1335.60     1410.60     45.03 o 
  -1  -7   4     1419.42     1398.31     44.00 o 
   0  -7   4       74.70       62.20     21.63 o 
   1  -7   4      172.85      173.38     20.56 o 
   2  -7   4      945.12      959.51     47.83 o 
   3  -7   4      848.55      904.81     30.70 o 
   4  -7   4       74.86      106.39     17.30 o 
   5  -7   4       74.03       62.69     18.27 o 
   6  -7   4       23.62       -7.69     18.75 o 
   7  -7   4      954.85      903.41     47.04 o 
   8  -7   4     1229.31     1219.89     55.61 o 
   9  -7   4      523.67      530.57     66.40 o 
  10  -7   4       85.42       75.94     54.64 o 
  11  -7   4       56.26       97.77     58.82 o 
 -12  -6   4      294.25      322.51     48.05 o 
 -11  -6   4     1165.48     1137.33     91.70 o 
 -10  -6   4       10.09      -40.16     29.43 o 
  -9  -6   4      239.13      185.49     75.23 o 
  -8  -6   4       31.41        4.57     25.97 o 
  -7  -6   4      860.78      818.29     78.49 o 
  -6  -6   4     7504.04     7417.60    108.34 o 
  -5  -6   4       75.59       55.13     13.38 o 
  -4  -6   4      122.65      150.73     14.84 o 
  -3  -6   4      536.68      525.40     49.52 o 
  -2  -6   4     2036.76     2029.27     67.21 o 
  -1  -6   4     2807.52     2779.57     53.64 o 
   0  -6   4     7954.39     8105.08    161.01 o 
   1  -6   4     3736.61     3581.08     80.65 o 
   2  -6   4       58.16       54.10     12.66 o 
   3  -6   4      105.41      113.25     20.56 o 
   4  -6   4      318.21      340.87     19.71 o 
   5  -6   4     1925.97     1878.15     45.68 o 
   6  -6   4     4884.81     4900.84     91.04 o 
   7  -6   4      244.00      265.84     20.30 o 
   8  -6   4       56.95       37.72     21.28 o 
   9  -6   4      133.29      111.28     24.37 o 
  10  -6   4      139.19      163.16     35.54 o 
 -12  -5   4        6.52      -38.62     32.88 o 
 -11  -5   4      117.87      107.11     35.04 o 
 -10  -5   4        4.42       11.82     32.12 o 
  -9  -5   4      179.66      190.36     34.51 o 
  -8  -5   4        6.54        6.61     24.58 o 
  -7  -5   4      585.57      557.70     36.32 o 
  -6  -5   4      131.48      128.88     13.78 o 
  -5  -5   4     4792.95     4622.19     71.52 o 
  -4  -5   4     1606.17     1574.80     33.25 o 
  -3  -5   4      195.42      229.28     16.22 o 
  -2  -5   4      501.03      519.14     26.25 o 
  -1  -5   4     5312.16     5320.70     88.06 o 
   0  -5   4     2147.45     2083.69     42.13 o 
   1  -5   4      862.88      832.38     24.60 o 
   2  -5   4        3.71       19.24     10.03 o 
   3  -5   4        2.15      -10.55     10.32 o 
   4  -5   4      399.97      389.96     25.90 o 
   5  -5   4      622.03      684.16     33.77 o 
   6  -5   4     2455.74     2411.19     53.18 o 
   7  -5   4       79.71       92.80     15.76 o 
   8  -5   4     1345.87     1388.47     46.76 o 
   9  -5   4      205.41      195.31     25.36 o 
  10  -5   4      575.46      558.43     33.73 o 
  11  -5   4     1421.31     1509.37     66.41 o 
  12  -5   4      859.29      871.21     79.47 o 
 -13  -4   4        6.52      -43.95     57.51 o 
 -12  -4   4      115.63       96.11     37.84 o 
 -11  -4   4       44.18       65.18     35.23 o 
 -10  -4   4        1.18      -39.24     26.16 o 
  -9  -4   4      589.60      570.80     40.82 o 
  -8  -4   4     1176.49     1166.85     58.04 o 
  -7  -4   4     1700.44     1680.56     65.49 o 
  -6  -4   4     1252.24     1199.11     27.77 o 
  -5  -4   4        3.96        3.26      9.77 o 
  -4  -4   4      819.67      833.32     22.56 o 
  -3  -4   4      204.24      160.39     13.30 o 
  -2  -4   4     6051.18     6043.11     99.61 o 
  -1  -4   4      395.50      388.01     51.83 o 
   0  -4   4      129.10      185.35     15.65 o 
   1  -4   4        8.45       23.66     10.88 o 
   2  -4   4      697.01      744.55     18.53 o 
   3  -4   4      986.69      879.47     24.12 o 
   4  -4   4     2262.27     2250.63     46.89 o 
   5  -4   4      584.44      625.68     24.48 o 
   6  -4   4     3880.00     3910.28     73.38 o 
   7  -4   4      994.43      990.74     34.77 o 
   8  -4   4     2639.58     2594.39     59.71 o 
   9  -4   4        7.57       11.73     20.04 o 
  10  -4   4      472.27      484.32     31.39 o 
  11  -4   4       38.70       12.41     30.59 o 
  12  -4   4      847.08      873.41     63.53 o 
  13  -4   4       36.64       20.73     36.55 o 
 -13  -3   4       66.29       97.60     43.99 o 
 -12  -3   4      807.74      884.06     70.65 o 
 -11  -3   4       47.42       27.33     31.73 o 
 -10  -3   4       46.58       26.71     28.52 o 
  -9  -3   4      362.88      383.28     33.96 o 
  -8  -3   4     1880.72     1799.80     61.60 o 
  -7  -3   4      850.37      833.63     40.52 o 
  -6  -3   4       69.20       33.98     11.66 o 
  -5  -3   4        0.39      -11.34      9.11 o 
  -4  -3   4     1047.22     1101.10     24.59 o 
  -3  -3   4     5734.44     6131.19     99.45 o 
  -2  -3   4     6831.19     6734.30    107.78 o 
  -1  -3   4     2115.27     1989.66     47.40 o 
   0  -3   4     1431.84     1499.67     29.67 o 
   1  -3   4       92.00      104.40     14.64 o 
   2  -3   4     1226.43     1382.89     35.85 o 
   3  -3   4    17415.08    18470.89    240.70 o 
   4  -3   4     3991.40     4009.76     69.43 o 
   5  -3   4      334.91      370.90     17.23 o 
   6  -3   4     5208.23     5108.76     90.25 o 
   7  -3   4      787.40      828.06     30.58 o 
   8  -3   4       51.31       43.99     17.96 o 
   9  -3   4     3204.33     3273.22     70.14 o 
  10  -3   4      642.51      676.24     32.81 o 
  11  -3   4      349.03      271.83     60.13 o 
  12  -3   4       47.14       30.20     19.75 o 
  13  -3   4       29.12       18.26     41.63 o 
 -13  -2   4       64.91       80.79     38.44 o 
 -12  -2   4     1063.78     1014.08     72.15 o 
 -11  -2   4        4.47      -33.93     40.98 o 
 -10  -2   4      914.88      857.60     66.79 o 
  -9  -2   4      138.78      137.41     28.65 o 
  -8  -2   4      105.02       99.17     28.63 o 
  -7  -2   4      523.71      533.05     30.96 o 
  -6  -2   4       84.94       81.09     13.69 o 
  -5  -2   4     4853.51     4921.72     72.23 o 
  -4  -2   4      457.82      496.95     16.72 o 
  -3  -2   4     3033.07     3577.80     73.46 o 
  -2  -2   4     5178.56     5279.12     85.85 o 
  -1  -2   4     6413.85     6440.65    123.83 o 
   0  -2   4       18.15        6.73      9.05 o 
   1  -2   4     1052.83     1084.55     30.95 o 
   2  -2   4      402.09      418.77     10.73 o 
   3  -2   4     5501.23     6018.34     82.65 o 
   4  -2   4    35510.30    38080.36    684.10 o 
   5  -2   4     1935.46     1982.79     75.55 o 
   6  -2   4       93.92      100.36     36.14 o 
   7  -2   4      337.78      392.55     25.25 o 
   8  -2   4       45.03       40.38     18.80 o 
   9  -2   4     3322.21     3348.23     83.87 o 
  10  -2   4       86.18      110.41     24.99 o 
  11  -2   4       11.76       18.30     37.51 o 
  12  -2   4      218.72      252.54     51.37 o 
  13  -2   4       99.26       86.40     51.50 o 
  14  -2   4      152.05      225.34     64.77 o 
 -13  -1   4       54.26       24.10     52.02 o 
 -12  -1   4      414.42      366.25     54.38 o 
 -11  -1   4       13.17       15.65     28.91 o 
 -10  -1   4     4397.79     4496.23    112.44 o 
  -9  -1   4      648.50      719.21     39.79 o 
  -8  -1   4       53.93       67.52     23.19 o 
  -7  -1   4      311.13      327.85     19.17 o 
  -6  -1   4      288.03      274.09     16.52 o 
  -5  -1   4     4832.75     4955.71     83.66 o 
  -4  -1   4     6556.00     6506.13     90.80 o 
  -3  -1   4      691.39      777.24     23.51 o 
  -2  -1   4     8046.00     8553.08    131.94 o 
  -1  -1   4      198.05      200.49     12.38 o 
   0  -1   4     4113.82     4166.50     82.75 o 
   1  -1   4    23372.97    23726.17    427.13 o 
   2  -1   4      276.56      305.32     26.21 o 
   3  -1   4       10.55       -8.59      8.73 o 
   4  -1   4      887.01      832.25     41.70 o 
   5  -1   4     1673.37     1795.05     37.81 o 
   6  -1   4     1989.46     1894.90     49.40 o 
   7  -1   4     1071.12     1029.41     42.61 o 
   8  -1   4      205.15      158.85     20.56 o 
   9  -1   4     2069.36     1919.44     56.42 o 
  10  -1   4     3356.99     3330.84    123.26 o 
  11  -1   4       25.08       43.27     37.91 o 
  12  -1   4       14.88      -14.12     38.69 o 
  13  -1   4      459.26      410.70     61.57 o 
  14  -1   4       18.59       -7.19     50.06 o 
 -13   0   4      608.06      615.22     49.53 o 
 -12   0   4      223.12      238.57     38.30 o 
 -11   0   4      331.00      325.21     36.05 o 
 -10   0   4      781.73      793.02     43.31 o 
  -9   0   4     2715.11     2780.41     77.61 o 
  -8   0   4      130.55      120.46     23.07 o 
  -7   0   4     1339.29     1351.13     46.10 o 
  -6   0   4     2059.40     1902.76     53.59 o 
  -5   0   4     5196.73     5484.59    114.56 o 
  -4   0   4    27518.36    27820.54    513.23 o 
  -3   0   4     5826.59     5700.45     80.26 o 
  -2   0   4     4706.02     5087.65     82.01 o 
  -1   0   4      238.43      235.34     10.46 o 
   0   0   4     1143.52     1169.38     19.43 o 
   1   0   4     5395.59     5417.46     72.47 o 
   2   0   4    15167.97    16063.28    291.64 o 
   3   0   4     3796.41     3778.14    109.41 o 
   4   0   4       83.64       49.40      9.90 o 
   5   0   4       89.99      120.16     10.49 o 
   6   0   4      969.78      965.66     31.20 o 
   7   0   4     4101.01     3796.51     90.06 o 
   8   0   4     4802.93     4768.34    102.50 o 
   9   0   4      378.19      335.91     24.02 o 
  10   0   4       63.38       51.11     32.55 o 
  11   0   4      209.76      194.24     39.21 o 
  12   0   4      266.91      282.86     51.50 o 
  13   0   4       25.27      -43.92     38.30 o 
  14   0   4      738.83      735.79     75.81 o 
 -12   1   4      587.96      644.23     72.74 o 
 -11   1   4      177.60      142.20     32.49 o 
 -10   1   4       25.09       60.11     25.92 o 
  -9   1   4        2.35      -27.02     20.63 o 
  -8   1   4      772.91      832.57    131.24 o 
  -7   1   4     6938.20     6838.29    195.22 o 
  -6   1   4     3815.49     3853.51     71.20 o 
  -5   1   4      230.91      202.29     15.98 o 
  -4   1   4     1517.35     1717.02     36.70 o 
  -3   1   4     1574.43     1623.79     33.35 o 
  -2   1   4       94.50       94.06      8.45 o 
  -1   1   4     4175.53     4350.12     61.04 o 
   0   1   4     8251.16     8514.95    130.84 o 
   1   1   4     8300.16     8656.14    113.63 o 
   2   1   4     1000.07      883.10     70.72 o 
   3   1   4     1273.47     1298.97     44.90 o 
   4   1   4      325.09      357.92     19.60 o 
   5   1   4     1968.65     1860.29     34.87 o 
   6   1   4       51.35       82.42     10.06 o 
   7   1   4      227.54      209.67     18.17 o 
   8   1   4      375.40      392.91     32.87 o 
   9   1   4     1605.26     1627.27     47.00 o 
  10   1   4       76.85       97.38     31.50 o 
  11   1   4     1566.04     1429.61     82.09 o 
  12   1   4        0.75      -36.08     34.12 o 
  13   1   4      684.09      594.88     62.61 o 
  14   1   4      912.67     1034.73     81.30 o 
 -12   2   4      576.56      536.71     77.38 o 
 -11   2   4     3060.42     3348.75     79.87 o 
 -10   2   4       43.38       -5.13     29.08 o 
  -9   2   4       12.00        0.45     23.20 o 
  -8   2   4     1037.38     1094.09     42.86 o 
  -7   2   4     1552.66     1528.62     39.76 o 
  -6   2   4     3943.15     3857.34     71.05 o 
  -5   2   4     2247.40     2200.51     44.73 o 
  -4   2   4     4673.78     5055.68     74.38 o 
  -3   2   4      801.83      835.07     19.42 o 
  -2   2   4     1472.91     1613.14     27.34 o 
  -1   2   4    16267.86    16378.74    304.94 o 
   0   2   4    73715.81    74765.63   1107.90 o 
   1   2   4     2714.81     2659.77     45.26 o 
   2   2   4    11210.74    11825.16    248.94 o 
   3   2   4       37.85       32.35      5.85 o 
   4   2   4      443.61      420.17     13.10 o 
   5   2   4      748.19      759.32     23.56 o 
   6   2   4     9830.22     9723.96    129.74 o 
   7   2   4     6609.64     7073.54    115.22 o 
   8   2   4       36.84       37.57     11.51 o 
   9   2   4      179.25      180.21     33.99 o 
  10   2   4       14.87      -13.81     41.57 o 
  11   2   4      456.91      456.31     35.39 o 
  12   2   4      314.90      311.62     51.37 o 
  13   2   4       73.36      103.13     43.40 o 
  14   2   4       23.71       66.27     49.02 o 
  15   2   4        8.73      -42.22     47.71 o 
 -12   3   4       47.00        0.91     59.61 o 
 -11   3   4       34.24      -62.87     54.90 o 
 -10   3   4        5.20       -5.94     65.94 o 
  -9   3   4        2.31       -6.19     18.75 o 
  -8   3   4      639.19      661.82     28.75 o 
  -7   3   4      747.19      767.43     25.90 o 
  -6   3   4      826.36      816.79     29.86 o 
  -5   3   4     3474.14     3554.12     57.09 o 
  -4   3   4       30.20       36.19     10.40 o 
  -3   3   4     1387.53     1372.45     32.43 o 
  -2   3   4      178.19      183.43      8.15 o 
  -1   3   4    21312.58    21806.54    328.94 o 
   0   3   4    13180.21    13834.32    259.38 o 
   1   3   4    24033.04    24892.20    371.45 o 
   2   3   4    21468.77    23017.83    415.42 o 
   3   3   4      342.67      302.24     13.82 o 
   4   3   4       34.64       24.59      5.64 o 
   5   3   4     4293.56     4427.14     61.97 o 
   6   3   4     6271.02     6391.57     87.28 o 
   7   3   4      181.20      181.99      8.86 o 
   8   3   4      119.77      106.12     10.40 o 
   9   3   4        1.28       -5.78     17.63 o 
  10   3   4      405.02      394.88     30.12 o 
  11   3   4     1442.51     1456.64     56.33 o 
  12   3   4      619.96      623.70     41.07 o 
  13   3   4      266.56      311.01     37.85 o 
  14   3   4        0.06       81.83     50.06 o 
  15   3   4      391.07      418.54     72.94 o 
 -12   4   4      178.07      198.29     68.76 o 
 -11   4   4      212.12      121.69     59.74 o 
 -10   4   4       51.33       82.35     52.68 o 
  -9   4   4      827.79      887.81    107.12 o 
  -8   4   4     2288.21     2069.92     45.23 o 
  -7   4   4      323.80      338.74     18.73 o 
  -6   4   4     1114.28     1068.14     27.87 o 
  -5   4   4       49.99       58.62     10.47 o 
  -4   4   4      106.19      108.12      9.80 o 
  -3   4   4       36.02       29.58      7.68 o 
  -2   4   4    20460.20    21487.07    280.40 o 
  -1   4   4       37.00       63.53     12.06 o 
   0   4   4        8.13       -3.39      9.67 o 
   1   4   4     1250.09     1325.87     26.30 o 
   2   4   4     6502.23     6908.07    106.79 o 
   3   4   4     6807.92     6793.13    130.04 o 
   4   4   4     2923.39     2683.39    302.86 o 
   5   4   4     1520.54     1666.07     43.21 o 
   6   4   4      395.24      415.47     14.62 o 
   7   4   4     2413.62     2448.36     62.11 o 
   8   4   4      144.00      156.66     33.99 o 
   9   4   4       25.29       -1.70     17.88 o 
  10   4   4     2427.37     2318.97     68.83 o 
  11   4   4      270.72      279.79     34.12 o 
  12   4   4     2153.93     2158.57     71.94 o 
  13   4   4       95.79       84.81     32.84 o 
  14   4   4       98.40      127.85     36.78 o 
  15   4   4       98.69      119.21     41.09 o 
 -11   5   4        7.78       82.48     64.57 o 
 -10   5   4        4.64       -7.45     49.15 o 
  -9   5   4      623.15      653.27     60.06 o 
  -8   5   4       28.07       48.73     28.56 o 
  -7   5   4     1596.29     1535.31     73.92 o 
  -6   5   4     1193.99     1262.55     37.87 o 
  -5   5   4       29.45       25.48     13.35 o 
  -4   5   4      440.61      485.72     20.49 o 
  -3   5   4      468.49      402.72     21.81 o 
  -2   5   4     4207.09     3791.05     65.19 o 
  -1   5   4    10839.63    11510.27    223.19 o 
   0   5   4       58.30       79.93     13.17 o 
   1   5   4      628.68      591.64     13.57 o 
   2   5   4      517.64      525.15     14.02 o 
   3   5   4     8751.63     9003.16    139.21 o 
   4   5   4    17241.95    17164.91    448.61 o 
   5   5   4     1238.75     1323.32     37.62 o 
   6   5   4     2875.72     2974.19     69.69 o 
   7   5   4     5227.82     5404.03    116.09 o 
   8   5   4      265.88      215.44     24.05 o 
   9   5   4     9826.41     9675.69    198.26 o 
  10   5   4      522.96      544.79     38.36 o 
  11   5   4      296.58      351.93     33.12 o 
  12   5   4      224.18      254.09     33.28 o 
  13   5   4      117.24      105.59     44.25 o 
  14   5   4        0.53       -7.06     34.40 o 
  15   5   4      160.96      150.10     42.36 o 
 -11   6   4      135.18      102.35     68.10 o 
 -10   6   4      779.60      806.10     55.61 o 
  -9   6   4      258.52      288.59     41.41 o 
  -8   6   4      753.52      642.22     63.40 o 
  -7   6   4      677.28      647.25     42.23 o 
  -6   6   4      899.10      833.32     44.42 o 
  -5   6   4     3547.23     3455.68     67.60 o 
  -4   6   4       13.72       31.01     11.18 o 
  -3   6   4      152.35      170.54     11.53 o 
  -2   6   4      157.43      156.52     19.30 o 
  -1   6   4     2516.43     2248.83     69.47 o 
   0   6   4      187.03      268.44     20.61 o 
   1   6   4     3773.68     3780.90     55.30 o 
   2   6   4      405.03      436.62     13.79 o 
   3   6   4      117.12      151.06     11.29 o 
   4   6   4     5396.20     5123.93     85.40 o 
   5   6   4     8819.43     9133.87    251.49 o 
   6   6   4      357.44      338.82     31.37 o 
   7   6   4     2690.38     2829.03     70.75 o 
   8   6   4      524.84      507.63     30.51 o 
   9   6   4      385.28      397.82     43.40 o 
  10   6   4     4896.41     4908.66    116.91 o 
  11   6   4      608.78      577.25     40.22 o 
  12   6   4      212.03      257.94     34.18 o 
  13   6   4       70.38       11.82     48.95 o 
  14   6   4       10.03       -6.57     32.92 o 
  15   6   4       80.94      120.07     42.74 o 
 -10   7   4      761.40      786.53     55.75 o 
  -9   7   4     1014.05     1058.35     60.62 o 
  -8   7   4        2.13      -32.53     30.94 o 
  -7   7   4      657.73      687.00     52.09 o 
  -6   7   4      134.82       93.06     29.01 o 
  -5   7   4     1097.45     1026.22     47.88 o 
  -4   7   4     8618.25     8359.36    177.06 o 
  -3   7   4      903.81      835.43     40.39 o 
  -2   7   4      195.97      180.26     21.58 o 
  -1   7   4       99.13       72.82     18.62 o 
   0   7   4      517.49      539.54     20.22 o 
   1   7   4     6269.38     5983.07     84.50 o 
   2   7   4     3093.85     3274.90     50.94 o 
   3   7   4      157.89      134.21     11.74 o 
   4   7   4      449.32      405.12     22.85 o 
   5   7   4      306.00      317.68     19.81 o 
   6   7   4      611.56      656.83     31.26 o 
   7   7   4     3695.87     3724.10     88.59 o 
   8   7   4     1466.11     1505.97     51.92 o 
   9   7   4       70.93       53.18     29.74 o 
  10   7   4       32.38       32.94     25.09 o 
  11   7   4       43.70       33.62     27.67 o 
  12   7   4       13.76      -22.97     29.76 o 
  13   7   4        9.61       -0.74     32.96 o 
  14   7   4       44.52       33.04     34.47 o 
 -10   8   4      211.26      287.81     48.11 o 
  -9   8   4     1373.98     1463.66     89.08 o 
  -8   8   4     1975.93     1911.03     74.04 o 
  -7   8   4      703.36      737.43     48.08 o 
  -6   8   4       68.33       53.31     37.58 o 
  -5   8   4      238.84      297.26     32.88 o 
  -4   8   4     3416.90     3442.69     91.25 o 
  -3   8   4     2773.23     2716.99    106.40 o 
  -2   8   4      577.92      595.83     33.35 o 
  -1   8   4     1710.61     1807.81     56.46 o 
   0   8   4      888.58     1013.15     26.89 o 
   1   8   4       18.62       43.61     10.44 o 
   2   8   4     3788.24     3530.52     62.14 o 
   3   8   4     5715.58     5749.09     95.66 o 
   4   8   4       35.18       45.10     12.05 o 
   5   8   4      804.25      869.70     28.10 o 
   6   8   4      523.86      502.33     39.74 o 
   7   8   4      220.08      170.98     22.60 o 
   8   8   4     1815.54     1836.90     63.85 o 
   9   8   4     1677.11     1710.99     59.56 o 
  10   8   4       61.68       27.34     26.99 o 
  11   8   4        9.20       -1.32     28.70 o 
  12   8   4        9.52       16.53     32.24 o 
  13   8   4      313.21      276.95     39.97 o 
  14   8   4      987.89      952.88     59.19 o 
  -9   9   4      176.91       89.17     42.21 o 
  -8   9   4       99.95       78.42     44.83 o 
  -7   9   4      332.41      285.59     39.55 o 
  -6   9   4     2010.54     1927.20     71.90 o 
  -5   9   4       24.98       24.75     28.72 o 
  -4   9   4      343.15      289.76     32.47 o 
  -3   9   4      560.52      595.97     38.30 o 
  -2   9   4      501.44      449.92     32.36 o 
  -1   9   4      180.60      128.75     23.41 o 
   0   9   4     2798.70     2777.10     74.85 o 
   1   9   4      859.75      954.75     29.36 o 
   2   9   4     1136.63     1198.14     32.56 o 
   3   9   4       14.34        7.37     11.57 o 
   4   9   4      776.89      797.17     26.93 o 
   5   9   4      219.30      203.20     17.30 o 
   6   9   4       24.40       26.08     15.46 o 
   7   9   4       99.11       85.29     20.40 o 
   8   9   4      450.20      487.88     47.71 o 
   9   9   4      583.14      566.00     38.06 o 
  10   9   4        0.94      -25.79     23.84 o 
  11   9   4      982.46      964.59     50.97 o 
  12   9   4      456.59      484.49     43.72 o 
  13   9   4        1.71      -42.96     35.03 o 
  14   9   4       46.13       24.30     40.26 o 
  -8  10   4       46.73       35.52     52.87 o 
  -7  10   4       23.96      -13.11     33.76 o 
  -6  10   4      957.09      915.42     53.42 o 
  -5  10   4     1998.02     1919.37     73.72 o 
  -4  10   4     1748.97     1681.28     67.21 o 
  -3  10   4      566.44      591.73     41.59 o 
  -2  10   4     4672.20     4552.07    113.21 o 
  -1  10   4      544.88      504.86     37.71 o 
   0  10   4     2698.92     2664.92    184.63 o 
   1  10   4     3422.67     3389.02     88.51 o 
   2  10   4      698.68      750.98     33.10 o 
   3  10   4      121.77      124.63     19.76 o 
   4  10   4        8.90       24.30     16.88 o 
   5  10   4      989.55      966.11     32.34 o 
   6  10   4     4737.43     4620.09     86.69 o 
   7  10   4      341.20      299.67     38.04 o 
   8  10   4       44.55        3.39     23.05 o 
   9  10   4      120.49       83.76     59.61 o 
  10  10   4       44.44       31.91     28.40 o 
  11  10   4      233.08      189.56     34.28 o 
  12  10   4      140.67      165.92     38.74 o 
  13  10   4       95.39       94.69     40.57 o 
  -8  11   4      682.76      758.34     47.31 o 
  -7  11   4      116.67       95.53     40.06 o 
  -6  11   4     1707.16     1671.11     73.02 o 
  -5  11   4      148.61      198.26     36.07 o 
  -4  11   4      762.00      779.19     73.92 o 
  -3  11   4      148.74      178.86     34.04 o 
  -2  11   4      496.69      472.33     38.39 o 
  -1  11   4       25.65       39.45     27.99 o 
   0  11   4      561.06      566.33     40.85 o 
   1  11   4     4702.09     4706.92    113.89 o 
   2  11   4     2390.76     2478.33     99.47 o 
   3  11   4      153.40      180.27     17.85 o 
   4  11   4     2312.45     2226.66     50.66 o 
   5  11   4      354.44      351.22     22.81 o 
   6  11   4      889.05      908.53     30.03 o 
   7  11   4      203.38      251.98     24.58 o 
   8  11   4      957.35      852.84     45.62 o 
   9  11   4      264.77      275.31     33.69 o 
  10  11   4      383.46      386.88     38.07 o 
  11  11   4      404.70      348.77     61.11 o 
  12  11   4     1425.18     1538.87     72.78 o 
  13  11   4       36.36       49.09     37.62 o 
  -7  12   4     1284.76     1292.96     57.27 o 
  -6  12   4      124.78      175.66     42.97 o 
  -5  12   4      617.48      786.78     68.49 o 
  -4  12   4        0.53      -34.42     31.70 o 
  -3  12   4       70.61       74.04     34.50 o 
  -2  12   4     1641.25     1663.54     66.54 o 
  -1  12   4       10.28       -6.06     28.82 o 
   0  12   4      341.70      357.25     44.25 o 
   1  12   4       69.90       68.89     36.99 o 
   2  12   4     3207.03     3186.67    123.52 o 
   3  12   4      918.54      835.65     60.52 o 
   4  12   4      584.48      570.83     53.07 o 
   5  12   4      297.84      327.83     21.15 o 
   6  12   4       19.00        4.40     17.12 o 
   7  12   4     1853.56     1750.86     50.30 o 
   8  12   4      235.81      229.75     47.25 o 
   9  12   4       45.79       24.15     23.90 o 
  10  12   4      276.76      292.70     37.33 o 
  11  12   4      302.45      323.20     42.24 o 
  12  12   4        9.32      -37.32     36.46 o 
  -5  13   4       18.73      -26.75     35.67 o 
  -4  13   4      156.00      154.34     39.51 o 
  -3  13   4      358.45      396.84    131.96 o 
  -2  13   4      401.50      467.61     44.04 o 
  -1  13   4     2373.44     2318.92     79.25 o 
   0  13   4      301.16      292.30     36.57 o 
   1  13   4       10.32       -9.80     36.60 o 
   2  13   4       52.98      100.39     40.78 o 
   3  13   4      138.24       38.82     37.78 o 
   4  13   4     4136.16     4114.24    105.97 o 
   5  13   4       14.99        0.27     26.93 o 
   6  13   4      297.63      324.55     27.77 o 
   7  13   4      690.31      693.46     44.34 o 
   8  13   4       59.57       30.42     24.87 o 
   9  13   4      638.49      597.01    122.67 o 
  10  13   4      257.92      295.88     34.92 o 
  11  13   4       89.40      150.27     34.59 o 
  -4  14   4       34.39       20.32     33.19 o 
  -3  14   4       21.65        1.70     31.06 o 
  -2  14   4       51.11        6.62     27.90 o 
  -1  14   4     2187.31     2183.59     65.35 o 
   0  14   4       20.09        0.43     30.77 o 
   1  14   4      101.67       65.95     42.16 o 
   2  14   4      148.19      173.60     48.49 o 
   3  14   4       26.93       58.84     29.57 o 
   4  14   4       11.41       12.82     29.79 o 
   5  14   4      652.34      671.25     45.06 o 
   6  14   4       29.39        1.96     47.45 o 
   7  14   4      357.77      393.97     57.91 o 
   8  14   4        0.49       13.26     26.25 o 
   9  14   4       23.00       30.25     28.35 o 
  10  14   4      375.95      326.19     84.28 o 
  -2  15   4        5.78       11.38     48.90 o 
  -1  15   4      377.72      398.71     46.21 o 
   0  15   4        0.94      -17.76     34.93 o 
   1  15   4      236.75      315.05     85.36 o 
   2  15   4      898.51     1024.12    189.47 o 
   3  15   4      177.20      221.14     36.98 o 
   4  15   4        0.02      -31.24     32.90 o 
   5  15   4      748.66      765.23     51.58 o 
   6  15   4        4.74       11.76     52.29 o 
   7  15   4        8.17      -59.47     46.27 o 
   8  15   4      207.10       91.24     54.90 o 
   9  15   4       19.46       77.25     60.78 o 
   1  16   4      462.19      522.09     51.35 o 
   2  16   4      640.98      571.41     51.37 o 
   3  16   4      538.67      548.58     48.99 o 
   4  16   4       56.03       77.16     39.36 o 
   5  16   4       14.19      -27.71     53.20 o 
   6  16   4      213.12      249.79     64.31 o 
  -4 -13   5       23.16       30.06     58.43 o 
  -3 -13   5       11.75        4.93     94.44 o 
  -2 -13   5       88.46      128.62     65.88 o 
  -1 -13   5       77.65      133.46     63.13 o 
   0 -13   5     1152.42     1154.46    101.56 o 
   1 -13   5       37.86      136.86     68.10 o 
   2 -13   5      820.01      687.68     84.18 o 
  -7 -12   5      382.51      437.11     72.28 o 
  -6 -12   5      412.68      419.98     69.15 o 
  -5 -12   5     1240.21     1167.79     90.06 o 
  -4 -12   5      975.44      929.52     68.36 o 
  -3 -12   5        9.13       -8.26     34.30 o 
  -2 -12   5        5.99      -51.63     51.89 o 
  -1 -12   5     2601.96     2691.00    137.90 o 
   0 -12   5      969.21     1176.29     97.51 o 
   1 -12   5      722.93      697.23     83.92 o 
   2 -12   5      284.91      262.60     64.83 o 
   3 -12   5      722.51      761.80     87.19 o 
   4 -12   5       29.24        4.05     57.78 o 
  -8 -11   5      419.45      523.51     74.90 o 
  -7 -11   5       87.98      146.66     58.69 o 
  -6 -11   5     1486.90     1406.09    101.96 o 
  -5 -11   5      139.97      244.70     60.39 o 
  -4 -11   5      114.12       79.78     33.55 o 
  -3 -11   5       24.24        6.40     46.80 o 
  -2 -11   5       32.86      -18.95     46.93 o 
  -1 -11   5       66.65       59.21     52.29 o 
   0 -11   5      334.54      308.48     64.18 o 
   1 -11   5     3817.31     3888.86    165.22 o 
   2 -11   5       69.38       98.82     58.30 o 
   3 -11   5       64.38       79.60     53.33 o 
   4 -11   5        2.08       52.02     58.82 o 
   5 -11   5      493.17      603.64     76.34 o 
   6 -11   5     1012.92     1192.63    100.78 o 
  -9 -10   5      373.82      351.76     49.08 o 
  -8 -10   5     1139.74     1262.10     66.58 o 
  -7 -10   5       99.09      155.27     74.70 o 
  -6 -10   5      384.64      331.62     62.87 o 
  -5 -10   5       76.16      123.00     48.89 o 
  -4 -10   5      286.17      266.30     61.11 o 
  -3 -10   5       98.91       73.59     45.75 o 
  -2 -10   5     1648.00     1487.39     95.42 o 
  -1 -10   5      583.54      510.31     64.70 o 
   0 -10   5       11.65       -8.76     42.74 o 
   1 -10   5       53.47       72.68     50.59 o 
   2 -10   5      196.42      155.16     50.59 o 
   3 -10   5      378.82      407.43     61.83 o 
   4 -10   5      546.28      514.62     71.63 o 
   5 -10   5      290.54      331.23     63.79 o 
   6 -10   5       17.20      -32.81     53.33 o 
   7 -10   5       81.34      109.93     65.36 o 
   8 -10   5        1.80       42.22     64.18 o 
 -10  -9   5       37.00       -4.20     38.07 o 
  -9  -9   5      160.65      149.76     42.15 o 
  -8  -9   5      109.87      170.68     39.07 o 
  -7  -9   5     2518.59     2537.72    289.79 o 
  -6  -9   5      374.84      306.77     38.40 o 
  -5  -9   5      225.05      198.01     31.71 o 
  -4  -9   5      225.87      223.88     32.27 o 
  -3  -9   5     1053.87      919.57     69.41 o 
  -2  -9   5     3453.40     3228.10    130.45 o 
  -1  -9   5      467.81      520.50     56.21 o 
   0  -9   5     2962.43     2551.40    116.73 o 
   1  -9   5       55.16        3.01     40.39 o 
   2  -9   5      270.40      267.18     52.55 o 
   3  -9   5     1498.07     1307.40     92.28 o 
   4  -9   5     2702.48     2641.20    127.18 o 
   5  -9   5     3035.31     3148.24    138.56 o 
   6  -9   5      175.10      114.24     53.98 o 
   7  -9   5      489.01      597.23     76.08 o 
   8  -9   5     1845.61     2129.06    123.52 o 
   9  -9   5      318.13      194.63     63.66 o 
 -11  -8   5       54.74      113.14     52.81 o 
 -10  -8   5      260.87      214.87     75.88 o 
  -9  -8   5      105.90       88.27     37.61 o 
  -8  -8   5       24.10        8.95     48.30 o 
  -7  -8   5      178.49      195.67     48.63 o 
  -6  -8   5      111.27      133.96     31.13 o 
  -5  -8   5      300.63      355.43     28.00 o 
  -4  -8   5      130.12      130.06     37.25 o 
  -3  -8   5       65.49       78.86     21.73 o 
  -2  -8   5     3397.51     3535.41    135.03 o 
  -1  -8   5     1992.51     1989.72     97.64 o 
   0  -8   5       74.95       63.53     41.70 o 
   1  -8   5       15.38      -44.44     33.59 o 
   2  -8   5     3347.51     2874.52    122.61 o 
   3  -8   5       15.63       59.21     41.70 o 
   4  -8   5     3561.94     3478.68    140.52 o 
   5  -8   5      110.04       86.79     49.15 o 
   6  -8   5     2475.24     2473.10    121.43 o 
   7  -8   5        5.04      -27.06     45.62 o 
   8  -8   5     1544.48     1578.31     65.92 o 
   9  -8   5     1038.65     1240.86     91.24 o 
  10  -8   5      445.33      366.39     71.50 o 
 -11  -7   5      440.21      490.48     51.69 o 
 -10  -7   5      592.08      537.20     49.77 o 
  -9  -7   5      132.52      165.16     38.22 o 
  -8  -7   5      175.37      159.75     35.07 o 
  -7  -7   5      131.54      103.93     55.10 o 
  -6  -7   5        4.19      -16.44     30.85 o 
  -5  -7   5     4623.40     4622.76     90.81 o 
  -4  -7   5     3637.03     3561.47     84.38 o 
  -3  -7   5     4642.85     4820.11    107.33 o 
  -2  -7   5     4606.12     4551.18     81.77 o 
  -1  -7   5     2436.56     2357.57     50.08 o 
   0  -7   5     2556.18     2480.96     72.15 o 
   1  -7   5     2304.10     2214.16     99.73 o 
   2  -7   5      194.53      182.48     41.83 o 
   3  -7   5     4543.28     4479.68    160.12 o 
   4  -7   5       16.34        7.32     37.51 o 
   5  -7   5     1694.01     1664.51     90.98 o 
   6  -7   5      243.35      204.44     48.89 o 
   7  -7   5      121.14       63.53     50.06 o 
   8  -7   5      799.52      781.28     85.42 o 
   9  -7   5      159.08      177.53     55.42 o 
  10  -7   5      236.23      229.14     63.00 o 
  11  -7   5       27.65        6.93     56.34 o 
 -12  -6   5       92.26       33.30     65.88 o 
 -11  -6   5      325.98      344.22     47.59 o 
 -10  -6   5      358.78      336.62     41.08 o 
  -9  -6   5     1492.32     1483.88     65.53 o 
  -8  -6   5       10.52       12.88     37.25 o 
  -7  -6   5      153.33      130.18     30.69 o 
  -6  -6   5       15.69       31.58     14.60 o 
  -5  -6   5       22.29       28.89     14.36 o 
  -4  -6   5     6011.27     6166.22    106.47 o 
  -3  -6   5      751.21      763.88     35.31 o 
  -2  -6   5     3484.75     3488.20     82.55 o 
  -1  -6   5     1621.25     1529.31     37.46 o 
   0  -6   5     3029.13     2950.80     57.07 o 
   1  -6   5     1739.04     1718.27     39.86 o 
   2  -6   5     6751.72     6741.44    138.05 o 
   3  -6   5     1073.91      969.33     29.63 o 
   4  -6   5     1379.50     1491.88     75.72 o 
   5  -6   5      251.30      215.73     26.73 o 
   6  -6   5     1352.56     1274.85     78.43 o 
   7  -6   5     1075.59     1141.78     80.91 o 
   8  -6   5     1962.34     2034.81     69.82 o 
   9  -6   5     1670.89     1661.40     65.01 o 
  10  -6   5      105.62       91.74     34.42 o 
  11  -6   5      100.95       77.51     53.98 o 
 -12  -5   5      146.26      105.12     41.05 o 
 -11  -5   5       17.26       18.84     47.25 o 
 -10  -5   5      204.88      173.48     57.32 o 
  -9  -5   5      832.20      891.19     49.67 o 
  -8  -5   5      224.16      240.60     33.41 o 
  -7  -5   5     1776.78     1763.21     87.77 o 
  -6  -5   5      228.87      211.26     24.46 o 
  -5  -5   5     3121.71     3200.69     55.32 o 
  -4  -5   5      440.39      448.56     22.88 o 
  -3  -5   5     2912.46     2853.74     63.19 o 
  -2  -5   5        6.01        0.28     14.79 o 
  -1  -5   5     1636.24     1647.19     40.65 o 
   0  -5   5      481.59      480.46     22.01 o 
   1  -5   5      124.82      146.18     12.67 o 
   2  -5   5      750.64      716.67     30.48 o 
   3  -5   5     2008.45     2016.45     41.74 o 
   4  -5   5      242.62      249.82     16.17 o 
   5  -5   5      306.12      284.90     18.64 o 
   6  -5   5      728.81      705.51     28.67 o 
   7  -5   5       54.77       69.14     18.70 o 
   8  -5   5      670.84      758.04     32.66 o 
   9  -5   5     1362.53     1386.32     46.90 o 
  10  -5   5      234.87      212.31     33.54 o 
  11  -5   5      692.42      662.46     65.88 o 
  12  -5   5        1.00      -40.26     46.66 o 
 -12  -4   5      606.58      700.87     53.50 o 
 -11  -4   5      621.45      529.92     48.34 o 
 -10  -4   5        6.07       -8.10     44.90 o 
  -9  -4   5     1809.68     1718.41     84.05 o 
  -8  -4   5      532.76      497.91     37.24 o 
  -7  -4   5      497.58      493.02     34.98 o 
  -6  -4   5     4698.65     4549.19     92.16 o 
  -5  -4   5     2657.26     2591.32     46.51 o 
  -4  -4   5       21.39       22.60     11.12 o 
  -3  -4   5      850.75      838.05     26.83 o 
  -2  -4   5       32.36       39.12     14.69 o 
  -1  -4   5     1186.39     1268.80     38.90 o 
   0  -4   5     5917.82     5949.05     96.15 o 
   1  -4   5    15534.39    15827.21    238.39 o 
   2  -4   5      208.25      180.48     11.70 o 
   3  -4   5      162.72      164.66     10.56 o 
   4  -4   5       72.10       88.28     10.50 o 
   5  -4   5     4756.78     4847.51     84.64 o 
   6  -4   5     6306.88     6268.25    135.09 o 
   7  -4   5      482.85      516.10     26.41 o 
   8  -4   5     1500.57     1414.48     42.50 o 
   9  -4   5        1.45        2.44     23.33 o 
  10  -4   5       84.53      112.44     25.41 o 
  11  -4   5        6.86       21.98     29.24 o 
  12  -4   5     1051.94     1098.26     82.48 o 
  13  -4   5       39.13       78.82     54.25 o 
 -12  -3   5       71.86      136.44     37.62 o 
 -11  -3   5      238.39      218.75     39.53 o 
 -10  -3   5     1272.07     1166.03     57.25 o 
  -9  -3   5     1838.69     1814.52     64.80 o 
  -8  -3   5       30.93       38.35     26.43 o 
  -7  -3   5      491.53      477.56     33.95 o 
  -6  -3   5       24.24        1.78     11.58 o 
  -5  -3   5     1662.38     1706.96     34.39 o 
  -4  -3   5     2703.98     2514.72     43.84 o 
  -3  -3   5      342.00      391.77     17.66 o 
  -2  -3   5     2095.66     2172.95     52.31 o 
  -1  -3   5       38.65       25.86     12.70 o 
   0  -3   5     5948.93     6140.70     97.33 o 
   1  -3   5    26463.13    28693.56    422.99 o 
   2  -3   5      504.70      677.10     20.55 o 
   3  -3   5        3.86        1.85      6.56 o 
   4  -3   5       78.99       44.15     11.28 o 
   5  -3   5       25.75       11.54     14.80 o 
   6  -3   5     1925.33     2011.72     67.51 o 
   7  -3   5    11178.60    11167.75    181.95 o 
   8  -3   5     3091.05     3103.11     66.00 o 
   9  -3   5      527.43      533.77     29.59 o 
  10  -3   5        0.08        2.44     26.14 o 
  11  -3   5     1048.01     1210.90     57.00 o 
  12  -3   5      271.14      302.60     39.01 o 
  13  -3   5      367.46      469.68     47.00 o 
 -12  -2   5      156.69      123.74     41.57 o 
 -11  -2   5        1.20       -7.05     30.78 o 
 -10  -2   5      429.57      429.29     38.51 o 
  -9  -2   5     1153.11     1117.85     50.63 o 
  -8  -2   5     2571.45     2587.35     90.32 o 
  -7  -2   5     5564.18     5389.97     94.75 o 
  -6  -2   5       30.91       39.94     12.37 o 
  -5  -2   5       12.83        8.61     10.47 o 
  -4  -2   5      404.62      441.77     16.53 o 
  -3  -2   5     3327.87     3446.55     61.55 o 
  -2  -2   5     1418.60     1328.63     41.02 o 
  -1  -2   5      275.72      248.46     16.02 o 
   0  -2   5        7.45       25.24     15.69 o 
   1  -2   5      829.07      901.28     34.18 o 
   2  -2   5     6039.11     6882.37    135.16 o 
   3  -2   5     4097.79     4439.79     79.64 o 
   4  -2   5     1839.08     1613.18     34.95 o 
   5  -2   5     1160.48     1047.49     53.46 o 
   6  -2   5     2153.73     2096.25     82.48 o 
   7  -2   5      814.48      859.87     36.69 o 
   8  -2   5     1062.68     1011.18     54.12 o 
   9  -2   5      469.14      463.62     31.02 o 
  10  -2   5     2479.41     2327.55     68.61 o 
  11  -2   5       19.66       41.70     38.17 o 
  12  -2   5      494.81      458.41     56.34 o 
  13  -2   5      171.13      116.07     51.76 o 
  14  -2   5      503.77      517.63     68.89 o 
 -12  -1   5      739.99      773.73     53.11 o 
 -11  -1   5       19.49        8.97     31.95 o 
 -10  -1   5       57.72       73.29     29.37 o 
  -9  -1   5      391.82      387.98     36.27 o 
  -8  -1   5      886.86      816.96     41.12 o 
  -7  -1   5    11528.24    11233.61    178.29 o 
  -6  -1   5     2372.35     2304.67     48.31 o 
  -5  -1   5      318.06      325.59     14.78 o 
  -4  -1   5     1276.27     1226.56     26.29 o 
  -3  -1   5      112.77      161.25     19.33 o 
  -2  -1   5     6605.94     6589.91    105.35 o 
  -1  -1   5     6316.07     6301.00    122.26 o 
   0  -1   5     5906.52     6129.33    119.30 o 
   1  -1   5       17.12        1.95     13.46 o 
   2  -1   5     1011.51     1055.76     30.96 o 
   3  -1   5     7126.85     6849.48    133.31 o 
   4  -1   5     6388.32     6747.50    132.18 o 
   5  -1   5     3319.37     3418.03    109.02 o 
   6  -1   5     3161.62     2982.15     55.90 o 
   7  -1   5      217.29      171.18     19.67 o 
   8  -1   5       22.94       42.48     17.73 o 
   9  -1   5     2484.92     2476.51    183.13 o 
  10  -1   5      150.40      134.11     23.29 o 
  11  -1   5     4902.68     4681.90    163.00 o 
  12  -1   5      135.46      168.10     47.71 o 
  13  -1   5      689.87      686.64     70.19 o 
  14  -1   5      713.66      788.46     76.86 o 
 -12   0   5      125.45      171.72     38.32 o 
 -11   0   5       27.01       18.03     29.02 o 
 -10   0   5      728.32      691.01     42.88 o 
  -9   0   5        9.73        3.16     23.84 o 
  -8   0   5     1473.22     1507.11     86.07 o 
  -7   0   5       38.60       35.20     18.90 o 
  -6   0   5      572.90      617.83     41.89 o 
  -5   0   5      862.20      880.54     52.02 o 
  -4   0   5      763.93      760.06     31.24 o 
  -3   0   5      521.37      457.41     24.92 o 
  -2   0   5     4899.90     5006.48     70.54 o 
  -1   0   5    12633.03    13082.79    195.87 o 
   0   0   5       49.86       69.18      7.62 o 
   1   0   5     1685.18     1750.72     26.80 o 
   2   0   5       11.48       14.46      5.57 o 
   3   0   5     1555.57     1502.41     37.88 o 
   4   0   5     5392.82     5312.98    152.41 o 
   5   0   5     1640.91     1739.04     35.45 o 
   6   0   5     3098.01     3272.21     58.69 o 
   7   0   5        4.09       -0.20     13.68 o 
   8   0   5     2997.36     2876.13     70.12 o 
   9   0   5     1299.51     1340.43     45.17 o 
  10   0   5     3341.77     3332.93    122.61 o 
  11   0   5      101.82      104.70     36.08 o 
  12   0   5      165.15      189.53     46.80 o 
  13   0   5      136.90      150.71     47.97 o 
  14   0   5      265.73      227.44     55.68 o 
 -11   1   5        1.34        2.85     29.53 o 
 -10   1   5      381.12      365.09     35.26 o 
  -9   1   5     1803.80     1778.00     72.28 o 
  -8   1   5      122.89      147.69     24.38 o 
  -7   1   5       23.14       24.12     19.46 o 
  -6   1   5     5079.27     5077.28     90.15 o 
  -5   1   5      631.96      599.63     36.53 o 
  -4   1   5    10302.50    10244.86    161.15 o 
  -3   1   5      575.34      592.07     20.09 o 
  -2   1   5     6596.48     6540.52     91.24 o 
  -1   1   5     1477.87     1523.29     30.81 o 
   0   1   5      364.32      432.67     16.79 o 
   1   1   5     3944.54     3885.85     54.38 o 
   2   1   5     8947.40     9056.92    137.05 o 
   3   1   5    16951.21    17361.51    456.84 o 
   4   1   5     2347.87     2454.13     53.19 o 
   5   1   5     7625.95     8001.81    124.37 o 
   6   1   5     1634.91     1750.97     35.71 o 
   7   1   5      798.08      865.39     24.55 o 
   8   1   5      797.36      812.63     35.36 o 
   9   1   5      992.10      902.07     36.65 o 
  10   1   5       12.72       29.02     28.50 o 
  11   1   5     1924.58     1752.22     87.06 o 
  12   1   5      251.80      265.48     49.54 o 
  13   1   5      736.48      826.24     70.19 o 
  14   1   5      103.30       96.86     53.33 o 
 -12   2   5        3.32      -18.69     57.64 o 
 -11   2   5      215.76      180.65     58.30 o 
 -10   2   5      147.06      152.89     25.95 o 
  -9   2   5     1433.71     1460.60     48.83 o 
  -8   2   5      418.83      445.02     30.06 o 
  -7   2   5      294.06      289.75     21.56 o 
  -6   2   5     1667.62     1582.80     38.97 o 
  -5   2   5      230.70      218.41     14.45 o 
  -4   2   5     8475.89     8640.64    120.73 o 
  -3   2   5    16326.30    16879.84    223.78 o 
  -2   2   5     1024.20      991.16     21.50 o 
  -1   2   5      920.05      990.55     23.72 o 
   0   2   5        4.24       20.06      6.88 o 
   1   2   5      864.76      924.42     20.98 o 
   2   2   5    28264.38    28975.10    535.86 o 
   3   2   5     5505.18     3939.45    108.10 o 
   4   2   5     5367.22     5363.62     84.86 o 
   5   2   5      175.48      169.82     10.54 o 
   6   2   5       11.14        2.35      8.78 o 
   7   2   5      153.17      173.70     17.29 o 
   8   2   5     4082.82     3959.67     86.24 o 
   9   2   5     1247.06     1200.47     65.62 o 
  10   2   5       94.88      122.74     32.81 o 
  11   2   5        7.79      -18.43     29.54 o 
  12   2   5      110.09      126.40     41.57 o 
  13   2   5      130.77      170.19     46.66 o 
  14   2   5      936.43      906.76     76.73 o 
  15   2   5       61.13       16.47     49.02 o 
 -12   3   5      988.14     1114.07    105.88 o 
 -11   3   5        6.53      -11.76     54.38 o 
 -10   3   5       68.93        9.15     50.72 o 
  -9   3   5       44.71       50.87     21.53 o 
  -8   3   5     2340.65     2358.67     49.12 o 
  -7   3   5      919.48      934.50     29.08 o 
  -6   3   5     1713.39     1749.00     37.03 o 
  -5   3   5     2273.58     2297.57     42.04 o 
  -4   3   5      122.65      170.08     12.48 o 
  -3   3   5     2670.44     2779.56     44.40 o 
  -2   3   5       77.80       85.29      7.99 o 
  -1   3   5      159.04      200.85     15.62 o 
   0   3   5       54.16       39.11     11.96 o 
   1   3   5     4483.78     4506.86     91.26 o 
   2   3   5     9091.55     9647.46    149.67 o 
   3   3   5     4116.49     4050.83     66.25 o 
   4   3   5     1091.55     1005.97     22.45 o 
   5   3   5     3004.93     3067.28     52.05 o 
   6   3   5      801.75      966.57     23.72 o 
   7   3   5      469.74      485.31     14.84 o 
   8   3   5     2064.62     2088.25     43.24 o 
   9   3   5     2494.01     2417.29     66.50 o 
  10   3   5     1199.64     1139.15     46.25 o 
  11   3   5      116.02       97.29     25.88 o 
  12   3   5      115.51       84.57     40.13 o 
  13   3   5      191.24      144.83     48.63 o 
  14   3   5      550.58      594.75     70.45 o 
  15   3   5      234.08      311.75     63.27 o 
 -12   4   5       14.74      -22.09     68.89 o 
 -11   4   5     1307.96     1433.80    104.31 o 
 -10   4   5      188.71      107.97     60.00 o 
  -9   4   5       12.06       36.64     30.54 o 
  -8   4   5        3.39      -14.17     28.56 o 
  -7   4   5       68.37       47.44     14.33 o 
  -6   4   5     1183.15     1225.08     30.20 o 
  -5   4   5     4821.45     4801.59     73.64 o 
  -4   4   5     1295.34     1352.56     28.22 o 
  -3   4   5     1897.39     1894.22     32.99 o 
  -2   4   5      109.98      124.15      8.95 o 
  -1   4   5     1634.59     1920.34     36.60 o 
   0   4   5     1883.37     1723.74     44.65 o 
   1   4   5     5018.30     5027.51     81.29 o 
   2   4   5     1682.20     1695.47     39.75 o 
   3   4   5      162.34      140.22     11.43 o 
   4   4   5      372.42      419.07     26.40 o 
   5   4   5     1722.12     1865.40     36.51 o 
   6   4   5     7138.60     7068.62    112.02 o 
   7   4   5     1258.98     1169.93     27.76 o 
   8   4   5     1327.55     1364.62     31.10 o 
   9   4   5      154.68      165.16     32.61 o 
  10   4   5      171.38      192.69     26.22 o 
  11   4   5      699.22      638.26     38.63 o 
  12   4   5      542.11      541.24     39.41 o 
  13   4   5      258.63      275.63     36.76 o 
  14   4   5       58.35       11.37     45.49 o 
  15   4   5        2.28       16.08     50.72 o 
 -11   5   5       15.99       13.59     57.91 o 
 -10   5   5      148.80      173.59     59.47 o 
  -9   5   5        2.03      -14.21     33.66 o 
  -8   5   5      851.25      818.37     47.27 o 
  -7   5   5      325.52      238.82     33.02 o 
  -6   5   5      123.84      151.01     19.08 o 
  -5   5   5     1574.81     1559.80     32.30 o 
  -4   5   5     3827.80     3779.74     58.49 o 
  -3   5   5      681.56      641.41     19.30 o 
  -2   5   5     1147.45     1127.90     39.00 o 
  -1   5   5     2461.99     2802.80     76.53 o 
   0   5   5     1123.56     1096.98     35.78 o 
   1   5   5     8210.52     8260.88    129.99 o 
   2   5   5     3856.76     3832.97     65.49 o 
   3   5   5     1068.70     1148.76     25.50 o 
   4   5   5     1412.83     1546.28     39.14 o 
   5   5   5     1594.51     1713.52    170.32 o 
   6   5   5    12263.40    12382.14    237.81 o 
   7   5   5     2552.61     2477.75     46.82 o 
   8   5   5      683.33      680.66     67.19 o 
   9   5   5     1041.35     1061.63     44.28 o 
  10   5   5       54.70       80.37     24.09 o 
  11   5   5        4.89        4.32     23.89 o 
  12   5   5       48.48       29.46     29.61 o 
  13   5   5      650.67      695.29     74.57 o 
  14   5   5      685.85      684.71     50.56 o 
  15   5   5      606.29      675.06     52.27 o 
 -11   6   5        7.61       37.25     67.97 o 
 -10   6   5       31.86      123.06     39.09 o 
  -9   6   5       29.73       18.21     32.58 o 
  -8   6   5     1366.38     1391.71    143.78 o 
  -7   6   5     3827.38     3485.55    126.20 o 
  -6   6   5      173.28      232.76     31.38 o 
  -5   6   5      348.96      315.95     31.87 o 
  -4   6   5      139.01      179.62     14.50 o 
  -3   6   5      551.43      574.07     18.63 o 
  -2   6   5     1222.89     1094.35     40.38 o 
  -1   6   5    10028.58    10254.47    203.89 o 
   0   6   5      221.11      166.84     30.46 o 
   1   6   5     1241.30     1244.69     27.61 o 
   2   6   5     1954.83     2165.45     35.50 o 
   3   6   5     2396.66     2306.38     42.92 o 
   4   6   5      143.62      120.25     11.27 o 
   5   6   5      474.50      301.65     90.65 o 
   6   6   5       71.66       87.53     16.25 o 
   7   6   5     1716.46     1652.13     49.49 o 
   8   6   5       41.41       54.72     19.29 o 
   9   6   5     1158.96     1075.85     44.44 o 
  10   6   5      583.46      530.60     35.26 o 
  11   6   5      664.09      627.62     39.82 o 
  12   6   5     1739.12     1813.73     74.44 o 
  13   6   5        8.78      -15.77     30.27 o 
  14   6   5       24.02       36.32     45.75 o 
  15   6   5       75.01      102.23     49.67 o 
 -10   7   5       70.09       71.86     41.00 o 
  -9   7   5      310.14      368.34     46.53 o 
  -8   7   5      287.50      228.92     66.01 o 
  -7   7   5     1453.76     1531.17     65.06 o 
  -6   7   5     1448.62     1476.50     59.55 o 
  -5   7   5      696.63      591.83     37.91 o 
  -4   7   5        4.40      -26.32     41.24 o 
  -3   7   5       10.28       35.75     31.44 o 
  -2   7   5     6702.23     6522.06    246.59 o 
  -1   7   5     1338.43     1263.28     75.29 o 
   0   7   5      902.62      873.14     36.37 o 
   1   7   5     3648.08     3776.41     55.81 o 
   2   7   5     6749.63     7251.69    101.29 o 
   3   7   5     1279.49     1232.11     36.14 o 
   4   7   5     1105.94     1000.34     46.40 o 
   5   7   5     8239.57     8520.12    137.07 o 
   6   7   5     1329.40     1245.18     58.43 o 
   7   7   5      502.52      519.14     28.59 o 
   8   7   5      558.68      536.54     42.22 o 
   9   7   5     1204.92     1176.19     53.27 o 
  10   7   5       15.19        8.68     23.24 o 
  11   7   5      503.13      565.59     41.61 o 
  12   7   5      504.91      523.53     90.06 o 
  13   7   5       45.09       33.01     31.66 o 
  14   7   5        0.60       22.09     35.98 o 
  15   7   5        3.73       -6.32     40.75 o 
 -10   8   5       68.51       -2.60     39.99 o 
  -9   8   5      639.67      604.19     59.15 o 
  -8   8   5      152.49      182.23     37.61 o 
  -7   8   5      213.75      217.87     38.61 o 
  -6   8   5     1076.37     1086.06     68.49 o 
  -5   8   5     1639.19     1553.74     60.28 o 
  -4   8   5      138.54      154.24     32.48 o 
  -3   8   5      508.25      478.81     34.08 o 
  -2   8   5        3.01        2.47     19.81 o 
  -1   8   5     3520.81     3618.90     89.82 o 
   0   8   5       49.53       30.41     49.02 o 
   1   8   5        0.62       -0.39     12.76 o 
   2   8   5        9.23       17.96      8.22 o 
   3   8   5     1284.34     1272.51     30.32 o 
   4   8   5     7473.94     7470.76    121.58 o 
   5   8   5     1567.02     1554.76     37.65 o 
   6   8   5       34.30       53.00     26.08 o 
   7   8   5     1275.14     1247.06     63.00 o 
   8   8   5      828.89      873.38     54.83 o 
   9   8   5      535.97      541.80     34.59 o 
  10   8   5        9.79      -20.98     46.80 o 
  11   8   5      990.29     1012.43     51.61 o 
  12   8   5        7.62      -19.05     28.79 o 
  13   8   5       58.91       48.12     32.90 o 
  14   8   5      176.30      180.47     41.41 o 
  -9   9   5      745.95      728.73     60.46 o 
  -8   9   5      130.45      175.72     51.63 o 
  -7   9   5     2078.19     1975.66    111.56 o 
  -6   9   5      222.54      246.36     38.54 o 
  -5   9   5        5.17      -40.55     27.04 o 
  -4   9   5     1810.35     1751.38     95.62 o 
  -3   9   5     1774.70     1781.80     88.75 o 
  -2   9   5     1820.41     1602.52     66.53 o 
  -1   9   5      188.21      171.80     26.34 o 
   0   9   5      798.47      819.24    104.18 o 
   1   9   5     2090.08     2055.33     43.98 o 
   2   9   5     2004.19     2030.13     40.07 o 
   3   9   5      198.28      201.01     18.03 o 
   4   9   5     2143.84     2257.89     47.19 o 
   5   9   5      165.37      134.76     16.01 o 
   6   9   5        8.97       19.19     14.71 o 
   7   9   5      864.96      981.14     60.26 o 
   8   9   5     1999.52     2012.85     62.28 o 
   9   9   5     1054.86     1098.89    122.15 o 
  10   9   5      836.16      716.35     49.02 o 
  11   9   5      136.18      116.91     30.02 o 
  12   9   5      337.53      419.20     64.96 o 
  13   9   5        4.23      -23.48     35.35 o 
  14   9   5        4.73       -9.48     40.13 o 
  -8  10   5        9.25      -54.64     50.85 o 
  -7  10   5      157.52      119.52     37.14 o 
  -6  10   5        0.18      -18.96     32.07 o 
  -5  10   5      176.72      223.50     38.12 o 
  -4  10   5      894.02      904.19     49.07 o 
  -3  10   5     1530.28     1622.85     62.26 o 
  -2  10   5      316.43      322.63     35.32 o 
  -1  10   5        1.49      -17.36     24.17 o 
   0  10   5      409.46      439.82     33.70 o 
   1  10   5      259.93      244.43     28.72 o 
   2  10   5     1660.23     1709.08     80.78 o 
   3  10   5     7014.04     6960.50    116.40 o 
   4  10   5     1508.32     1511.85     38.20 o 
   5  10   5       21.51       20.11     14.90 o 
   6  10   5       56.87       41.40     16.37 o 
   7  10   5       82.62       84.61     24.97 o 
   8  10   5     1130.05      963.43    116.20 o 
   9  10   5      840.22      843.27     44.69 o 
  10  10   5       55.07      -11.89     27.60 o 
  11  10   5       28.53       24.44     32.39 o 
  12  10   5        1.03       26.02     33.47 o 
  13  10   5        1.69       -2.12     47.97 o 
  14  10   5      310.36      318.87     48.16 o 
  -7  11   5      398.43      355.42     49.80 o 
  -6  11   5      259.70      177.31     40.09 o 
  -5  11   5        7.80       11.12     35.24 o 
  -4  11   5       10.99      -21.45     30.54 o 
  -3  11   5       80.76       81.54     87.71 o 
  -2  11   5     2181.17     2231.80     73.91 o 
  -1  11   5      766.63      778.03     44.75 o 
   0  11   5     4626.30     4683.03    114.61 o 
   1  11   5        4.36       11.40     26.15 o 
   2  11   5      173.05      195.29     41.17 o 
   3  11   5       27.11        5.10     34.25 o 
   4  11   5       16.20        3.75     14.86 o 
   5  11   5      631.87      651.69     28.24 o 
   6  11   5       10.41       -3.65     17.07 o 
   7  11   5        5.77      -19.03     22.97 o 
   8  11   5        2.15      -24.85     24.28 o 
   9  11   5      886.24      791.81     49.34 o 
  10  11   5      615.70      657.92     48.56 o 
  11  11   5      365.09      308.60     39.43 o 
  12  11   5       74.93       64.17     38.17 o 
  13  11   5      104.96      149.57     43.65 o 
  -6  12   5       68.65       33.21     40.59 o 
  -5  12   5     2082.60     2049.34     98.82 o 
  -4  12   5     1064.60     1163.00     63.53 o 
  -3  12   5        0.73       -5.42     30.91 o 
  -2  12   5      604.33      618.26     45.17 o 
  -1  12   5      771.84      784.42     47.65 o 
   0  12   5      357.37      360.79     41.11 o 
   1  12   5     1727.91     1518.67     62.40 o 
   2  12   5       79.90      127.18     40.00 o 
   3  12   5     1180.74     1140.74     74.38 o 
   4  12   5       14.53       61.57     40.13 o 
   5  12   5       68.30       64.60     22.44 o 
   6  12   5     1741.66     1887.29     63.20 o 
   7  12   5      104.79      131.99     22.68 o 
   8  12   5       25.80       -4.44     22.44 o 
   9  12   5      352.77      375.21     41.31 o 
  10  12   5      304.18      275.93     38.17 o 
  11  12   5       34.17       10.71     34.65 o 
  12  12   5       37.92      -31.28     35.07 o 
  13  12   5      297.72      315.98     48.88 o 
  -5  13   5        8.42      -10.91     74.51 o 
  -4  13   5      877.26      976.60     59.60 o 
  -3  13   5        4.82      -29.92     33.36 o 
  -2  13   5       93.16       52.77     34.82 o 
  -1  13   5      207.60      188.99     36.60 o 
   0  13   5        6.11       37.33     31.03 o 
   1  13   5       92.32       89.67     41.96 o 
   2  13   5      253.92      304.17     48.49 o 
   3  13   5        7.34       30.72     41.04 o 
   4  13   5      127.18       73.72     39.74 o 
   5  13   5      221.41      115.16     45.88 o 
   6  13   5      816.18      751.77     43.05 o 
   7  13   5       26.59       25.64     37.86 o 
   8  13   5       25.89       52.02     24.22 o 
   9  13   5      435.57      489.43     40.00 o 
  10  13   5      260.43      281.05     39.03 o 
  11  13   5       51.14       -9.70     30.44 o 
  12  13   5      466.07      438.59     51.20 o 
  -4  14   5        9.04        6.74     64.44 o 
  -3  14   5       95.20      120.39     41.99 o 
  -2  14   5      736.82      790.75     55.83 o 
  -1  14   5      355.56      334.66     43.15 o 
   0  14   5      278.17      283.49     40.33 o 
   1  14   5       43.40       20.78     42.09 o 
   2  14   5       52.87      -30.46     43.53 o 
   3  14   5      306.87      294.24     51.63 o 
   4  14   5       99.28       83.53     44.05 o 
   5  14   5      851.86      834.95     46.24 o 
   6  14   5        4.85       -2.22     42.61 o 
   7  14   5     1377.49     1072.37     78.30 o 
   8  14   5       30.52       94.64     48.63 o 
   9  14   5       34.81       29.34     39.39 o 
  10  14   5       37.10       25.04     26.21 o 
  11  14   5        1.39      -10.90     33.26 o 
  -2  15   5      873.43      919.11    105.16 o 
  -1  15   5     1438.63     1502.75    210.06 o 
   0  15   5      143.25      151.24     52.15 o 
   1  15   5     1371.51     1299.42     87.97 o 
   2  15   5      264.31      235.53     48.76 o 
   3  15   5       87.81       38.91     34.57 o 
   4  15   5     1613.18     1685.91     69.47 o 
   5  15   5       30.97       -4.58     33.43 o 
   6  15   5      793.45      818.27     77.25 o 
   7  15   5      223.06      232.28     56.99 o 
   8  15   5        9.86      -27.06     50.32 o 
   9  15   5       95.42       35.68     58.43 o 
   0  16   5       38.54       38.04     39.96 o 
   1  16   5      413.64      456.94     48.63 o 
   2  16   5        1.05      -25.09     36.42 o 
   3  16   5       32.43       14.89     36.91 o 
   4  16   5       59.84       27.18     35.88 o 
   5  16   5      502.00      583.24     68.62 o 
   6  16   5       50.52      -29.02     53.59 o 
   7  16   5       45.55      -50.85     55.29 o 
  -5 -12   6        0.47       -4.44     52.15 o 
  -4 -12   6      473.45      408.87     70.32 o 
  -3 -12   6      271.14      221.88     50.06 o 
  -2 -12   6     1920.99     1768.95    118.82 o 
  -1 -12   6       13.72      -50.85     56.47 o 
   0 -12   6       87.26      111.50     57.91 o 
   1 -12   6     1139.55     1080.09     97.90 o 
   2 -12   6      114.75       96.99     60.00 o 
   3 -12   6     1154.93     1244.26    104.83 o 
  -7 -11   6      194.23      252.41     65.49 o 
  -6 -11   6      115.46       47.06     59.34 o 
  -5 -11   6      763.61      852.38     85.23 o 
  -4 -11   6      343.91      298.61     42.10 o 
  -3 -11   6        1.36       -7.84     50.46 o 
  -2 -11   6        7.49      -16.99     47.84 o 
  -1 -11   6      390.36      378.94     67.97 o 
   0 -11   6      529.14      595.27     70.59 o 
   1 -11   6     1162.64     1241.78     92.94 o 
   2 -11   6       10.34      -21.96     51.89 o 
   3 -11   6      573.24      829.90     87.45 o 
   4 -11   6      106.12       71.24     62.35 o 
   5 -11   6      228.17       90.32     61.57 o 
  -8 -10   6      106.59      -16.86     58.69 o 
  -7 -10   6       19.82      -59.87     50.06 o 
  -6 -10   6     1450.38     1563.07    105.88 o 
  -5 -10   6      613.91      707.03     72.42 o 
  -4 -10   6     2107.71     2168.31    130.58 o 
  -3 -10   6      794.20      840.49     73.85 o 
  -2 -10   6       21.88      -63.53     44.57 o 
  -1 -10   6      940.10      705.33     75.03 o 
   0 -10   6     3125.22     2900.53    133.07 o 
   1 -10   6     2676.80     2270.10    117.90 o 
   2 -10   6      198.45      123.66     54.25 o 
   3 -10   6      566.21      592.39     70.06 o 
   4 -10   6       13.69       40.00     56.34 o 
   5 -10   6      411.91      411.49     68.76 o 
   6 -10   6      779.65      751.86     81.57 o 
   7 -10   6      493.58      408.61     75.68 o 
  -9  -9   6      192.01      194.42     44.56 o 
  -8  -9   6      112.43       79.61     38.08 o 
  -7  -9   6      113.68       64.25     37.13 o 
  -6  -9   6       26.83      -15.29     45.88 o 
  -5  -9   6     3236.21     3283.72     94.83 o 
  -4  -9   6      187.42      223.93     47.84 o 
  -3  -9   6       45.77       65.10     42.09 o 
  -2  -9   6     1361.78     1312.10     88.89 o 
  -1  -9   6       89.84       86.01     44.83 o 
   0  -9   6      114.56      124.70     45.49 o 
   1  -9   6     1864.05     1846.07    102.09 o 
   2  -9   6     1607.48     1513.53     95.16 o 
   3  -9   6        2.87      -17.25     44.18 o 
   4  -9   6      130.17       76.21     50.19 o 
   5  -9   6       66.15       92.68     50.98 o 
   6  -9   6     2503.65     2639.11    129.15 o 
   7  -9   6      587.34      632.00     78.69 o 
   8  -9   6      553.65      618.67     76.60 o 
 -10  -8   6       79.52       82.32     43.90 o 
  -9  -8   6        3.49      -16.58     35.26 o 
  -8  -8   6     1812.37     1858.62     76.67 o 
  -7  -8   6      277.12      258.23     40.16 o 
  -6  -8   6       48.71       66.29     41.37 o 
  -5  -8   6      699.13      739.80     71.43 o 
  -4  -8   6     1335.66     1274.20     76.60 o 
  -3  -8   6       66.85       58.17     37.78 o 
  -2  -8   6     4393.88     4334.20    156.99 o 
  -1  -8   6     1329.81     1329.88     81.70 o 
   0  -8   6      408.04      374.36     52.42 o 
   1  -8   6      305.07      300.38     53.59 o 
   2  -8   6      456.70      419.59     55.68 o 
   3  -8   6      176.92      105.49     46.53 o 
   4  -8   6      138.03       93.46     45.88 o 
   5  -8   6     1079.04      995.65     78.04 o 
   6  -8   6        0.11      -25.49     43.92 o 
   7  -8   6       22.72       12.55     48.76 o 
   8  -8   6      907.54     1016.41     55.50 o 
   9  -8   6       30.22       44.31     57.78 o 
 -11  -7   6      233.10      211.95     51.17 o 
 -10  -7   6      151.57      166.29     51.83 o 
  -9  -7   6       13.86      -30.34     32.58 o 
  -8  -7   6      105.09       79.02     33.15 o 
  -7  -7   6     1435.61     1374.21     63.13 o 
  -6  -7   6     2224.95     2240.35     75.83 o 
  -5  -7   6      436.60      475.91     23.92 o 
  -4  -7   6     1316.61     1387.76     49.32 o 
  -3  -7   6      198.54      222.02     26.61 o 
  -2  -7   6      817.80      858.27     40.45 o 
  -1  -7   6     2053.99     2076.94     63.57 o 
   0  -7   6     1981.88     1942.63     61.19 o 
   1  -7   6     1198.93     1157.99     78.30 o 
   2  -7   6      123.54       66.27     37.91 o 
   3  -7   6      918.36      885.32     70.32 o 
   4  -7   6     1784.62     1666.60     92.28 o 
   5  -7   6     7056.58     6731.88    222.87 o 
   6  -7   6      978.91      961.40     73.59 o 
   7  -7   6      190.74      128.88     49.28 o 
   8  -7   6      995.67     1017.67     53.15 o 
   9  -7   6      202.70      190.95     37.12 o 
  10  -7   6      566.21      544.94     69.02 o 
 -11  -6   6      108.79       79.59     43.26 o 
 -10  -6   6     1431.94     1391.33     67.84 o 
  -9  -6   6      144.98      159.86     37.74 o 
  -8  -6   6      123.15      180.67     52.48 o 
  -7  -6   6     1567.08     1492.84     63.49 o 
  -6  -6   6      318.52      324.17     34.52 o 
  -5  -6   6       55.79       40.43     15.84 o 
  -4  -6   6      791.66      854.47     38.29 o 
  -3  -6   6     2493.98     2585.42     67.71 o 
  -2  -6   6      246.87      253.42     24.39 o 
  -1  -6   6       59.46       75.85     14.51 o 
   0  -6   6     1407.94     1505.18     51.77 o 
   1  -6   6     2298.14     2382.75     67.05 o 
   2  -6   6     3930.57     3747.56     92.01 o 
   3  -6   6       37.31       56.99     38.43 o 
   4  -6   6     1165.25     1230.15     76.73 o 
   5  -6   6      140.07      156.46     46.14 o 
   6  -6   6     2904.17     2801.58    119.60 o 
   7  -6   6      720.13      669.91     63.53 o 
   8  -6   6      572.72      555.14     41.53 o 
   9  -6   6       28.74       74.14     31.90 o 
  10  -6   6       18.60       23.19     33.07 o 
  11  -6   6     1673.15     1847.93     76.39 o 
 -11  -5   6       80.04       90.37     51.04 o 
 -10  -5   6      919.67      932.53     55.45 o 
  -9  -5   6      110.74       44.08     31.44 o 
  -8  -5   6     1806.01     1781.89     98.69 o 
  -7  -5   6     1112.39     1037.37     51.44 o 
  -6  -5   6        1.22       -5.31     14.85 o 
  -5  -5   6      654.62      659.03     23.91 o 
  -4  -5   6      881.55      843.14     32.79 o 
  -3  -5   6     6836.37     6753.42    138.05 o 
  -2  -5   6     3542.56     3487.99     81.91 o 
  -1  -5   6     6117.57     6081.44    100.66 o 
   0  -5   6      914.90      953.93     26.93 o 
   1  -5   6      920.95      918.64     25.70 o 
   2  -5   6      455.66      552.98     57.97 o 
   3  -5   6     7545.06     7398.09    154.24 o 
   4  -5   6      891.24      918.13     64.83 o 
   5  -5   6      257.49      395.67     47.19 o 
   6  -5   6      735.47      597.23     55.68 o 
   7  -5   6      526.79      531.87     54.51 o 
   8  -5   6     1563.09     1640.50     61.65 o 
   9  -5   6      543.15      578.55     41.64 o 
  10  -5   6      128.60      170.38     34.29 o 
  11  -5   6        6.42       12.10     32.77 o 
  12  -5   6       98.08       80.91     47.97 o 
 -12  -4   6       34.17       38.60     38.16 o 
 -11  -4   6      123.74      122.52     55.23 o 
 -10  -4   6      164.93      132.18     36.05 o 
  -9  -4   6     1584.35     1475.28     84.18 o 
  -8  -4   6      281.39      300.53     34.89 o 
  -7  -4   6     1110.11     1157.81     51.90 o 
  -6  -4   6     1072.76     1039.56     29.78 o 
  -5  -4   6      125.46      119.40     14.80 o 
  -4  -4   6     4634.74     4589.62     82.34 o 
  -3  -4   6       35.77       44.46     16.58 o 
  -2  -4   6     5365.19     5418.91    113.24 o 
  -1  -4   6     1933.41     1779.67     49.72 o 
   0  -4   6     2036.90     2142.10     41.80 o 
   1  -4   6      377.37      370.49     14.28 o 
   2  -4   6      576.29      524.22     16.82 o 
   3  -4   6     7435.59     7140.07     99.33 o 
   4  -4   6     5854.94     5802.25     99.49 o 
   5  -4   6       51.23       56.80     17.10 o 
   6  -4   6     1416.67     1372.07     46.54 o 
   7  -4   6      653.64      680.34     38.50 o 
   8  -4   6     2001.28     2046.64     52.22 o 
   9  -4   6      948.42      979.08     58.10 o 
  10  -4   6     1655.98     1707.44     65.16 o 
  11  -4   6      133.23      139.60     47.58 o 
  12  -4   6      561.93      551.22     63.66 o 
 -12  -3   6       39.49      -19.55     35.47 o 
 -11  -3   6     1010.82     1035.73     57.85 o 
 -10  -3   6      767.77      860.02     52.31 o 
  -9  -3   6       67.98       50.45     28.40 o 
  -8  -3   6       25.62       11.92     27.50 o 
  -7  -3   6     1166.37     1220.36     99.41 o 
  -6  -3   6       80.50       53.72     13.46 o 
  -5  -3   6     1824.88     1750.71     36.49 o 
  -4  -3   6     1719.02     1711.68     39.92 o 
  -3  -3   6     3609.76     3681.90     67.82 o 
  -2  -3   6      643.19      671.04     28.30 o 
  -1  -3   6       54.13       52.98     15.75 o 
   0  -3   6     5950.97     6317.01    128.04 o 
   1  -3   6      961.81      981.17     35.34 o 
   2  -3   6      828.33      892.33     35.15 o 
   3  -3   6     1141.47     1214.19     52.65 o 
   4  -3   6      862.88      875.32     25.32 o 
   5  -3   6       16.44       30.74     12.44 o 
   6  -3   6      332.72      337.42     24.62 o 
   7  -3   6     2937.10     2903.71     60.49 o 
   8  -3   6       69.23       55.86     18.84 o 
   9  -3   6      841.43      862.68     35.06 o 
  10  -3   6       10.12       -1.01     20.70 o 
  11  -3   6        0.17        4.18     36.08 o 
  12  -3   6        2.68      -17.78     44.57 o 
  13  -3   6        1.20       -2.88     50.59 o 
 -12  -2   6     1122.17     1259.79     64.60 o 
 -11  -2   6       21.85       40.13     33.16 o 
 -10  -2   6      870.48      764.45     68.36 o 
  -9  -2   6      105.30      100.74     27.95 o 
  -8  -2   6      153.29      139.26     28.23 o 
  -7  -2   6        0.52      -11.04     22.17 o 
  -6  -2   6     1237.73     1194.51     37.49 o 
  -5  -2   6     2880.59     2885.91     49.82 o 
  -4  -2   6     1152.92     1137.81     37.94 o 
  -3  -2   6      877.69      935.26     27.57 o 
  -2  -2   6       84.85       76.28     14.25 o 
  -1  -2   6      570.21      567.97     27.05 o 
   0  -2   6     4514.54     4444.39     93.12 o 
   1  -2   6    10024.64    10518.19    200.58 o 
   2  -2   6    14477.77    15335.45    382.86 o 
   3  -2   6     4134.57     4322.29     92.80 o 
   4  -2   6     1955.18     1981.95     40.25 o 
   5  -2   6      838.06      825.10     32.94 o 
   6  -2   6     4322.92     3936.32    137.45 o 
   7  -2   6      817.58      744.53     36.47 o 
   8  -2   6      110.86      103.59     22.64 o 
   9  -2   6       48.78       28.30     21.68 o 
  10  -2   6       26.39       28.72     23.52 o 
  11  -2   6        1.18      -22.87     37.12 o 
  12  -2   6      294.08      345.35     55.95 o 
  13  -2   6      959.61     1152.89     82.74 o 
 -12  -1   6      703.39      748.72     90.00 o 
 -11  -1   6       13.15      -18.06     32.46 o 
 -10  -1   6      520.50      620.16     44.40 o 
  -9  -1   6       76.59       44.68     28.33 o 
  -8  -1   6     1222.45     1214.55     52.21 o 
  -7  -1   6     1786.01     1729.39     43.87 o 
  -6  -1   6      525.27      484.61     40.19 o 
  -5  -1   6      154.34      123.50     12.83 o 
  -4  -1   6     1337.55     1242.62     29.19 o 
  -3  -1   6       75.10       61.04     11.69 o 
  -2  -1   6     5302.91     5724.05    114.60 o 
  -1  -1   6       59.70       65.55     13.03 o 
   0  -1   6      180.93      169.87     11.41 o 
   1  -1   6     7228.10     6924.48    135.56 o 
   2  -1   6     2114.57     2174.40     79.93 o 
   3  -1   6      238.06      233.30     38.17 o 
   4  -1   6       62.10       81.91     19.87 o 
   5  -1   6      384.84      386.50     51.11 o 
   6  -1   6      885.64      910.64     37.45 o 
   7  -1   6     3278.14     3159.79     61.00 o 
   8  -1   6     4208.90     3810.81     89.79 o 
   9  -1   6        1.74      -17.41     18.51 o 
  10  -1   6      755.65      741.63     38.10 o 
  11  -1   6      655.58      642.07     56.99 o 
  12  -1   6       12.18       14.38     40.65 o 
  13  -1   6     2041.89     2149.45    110.45 o 
  14  -1   6       13.17      100.52     54.64 o 
 -12   0   6      617.31      584.86     68.56 o 
 -11   0   6       58.24       38.06     67.12 o 
 -10   0   6      558.67      614.58     42.42 o 
  -9   0   6       55.70       32.69     26.71 o 
  -8   0   6      192.76      209.91     26.80 o 
  -7   0   6      166.09      184.69     35.42 o 
  -6   0   6     1395.49     1348.70     47.69 o 
  -5   0   6      378.69      342.78     33.01 o 
  -4   0   6     1565.11     1499.13     30.72 o 
  -3   0   6     1960.81     2055.46     36.18 o 
  -2   0   6    10267.70    10388.48    138.85 o 
  -1   0   6    15703.27    16881.91    220.31 o 
   0   0   6      207.52      190.30      8.71 o 
   1   0   6      218.96      219.57      8.28 o 
   2   0   6     1334.96     1513.70     29.13 o 
   3   0   6      136.61      129.69     14.23 o 
   4   0   6     2240.14     2259.06     53.64 o 
   5   0   6    12909.45     8754.80    231.10 o 
   6   0   6     3055.95     3289.31     59.90 o 
   7   0   6      695.94      630.94     23.25 o 
   8   0   6      771.45      716.13     44.90 o 
   9   0   6       90.58       65.79     24.12 o 
  10   0   6      482.26      507.17     46.66 o 
  11   0   6       82.87       83.53     36.34 o 
  12   0   6      496.19      464.82     56.99 o 
  13   0   6      233.96      203.52     53.20 o 
  14   0   6      817.70      849.90     81.43 o 
 -12   1   6      684.83      763.89     92.41 o 
 -11   1   6      136.16       98.15     33.67 o 
 -10   1   6      130.33      158.71     61.24 o 
  -9   1   6        9.02        4.46     25.95 o 
  -8   1   6      164.38      177.82     26.53 o 
  -7   1   6     4990.04     4840.87    109.66 o 
  -6   1   6     1777.95     1764.51     53.09 o 
  -5   1   6     1019.82     1079.00     31.75 o 
  -4   1   6       38.20       26.61     12.00 o 
  -3   1   6      711.14      705.42     18.08 o 
  -2   1   6     1114.52     1035.66     23.03 o 
  -1   1   6       77.22      109.03     10.31 o 
   0   1   6     7660.38     7809.15    105.45 o 
   1   1   6       77.88       88.77      6.93 o 
   2   1   6     2478.17     2476.59     43.66 o 
   3   1   6     6220.72     6512.55    126.42 o 
   4   1   6       57.95       19.59     21.83 o 
   5   1   6     1481.27     1296.83     34.97 o 
   6   1   6     5817.09     5637.74     92.28 o 
   7   1   6      713.01      726.50     23.67 o 
   8   1   6      319.11      326.32     26.57 o 
   9   1   6       17.02       18.80     16.96 o 
  10   1   6     1290.85     1283.35     70.72 o 
  11   1   6     6211.63     5967.34    195.16 o 
  12   1   6      236.75      190.45     47.97 o 
  13   1   6      164.15       73.07     43.27 o 
  14   1   6       37.51       75.81     49.15 o 
 -12   2   6      103.38       41.17     61.96 o 
 -11   2   6        7.35       -7.71     52.94 o 
 -10   2   6     1123.41     1157.90     45.69 o 
  -9   2   6       95.59      118.37     30.55 o 
  -8   2   6      720.30      732.44     32.97 o 
  -7   2   6      543.92      515.31     23.16 o 
  -6   2   6       74.03       74.97     16.68 o 
  -5   2   6      503.30      487.71     19.57 o 
  -4   2   6        7.39        2.87     10.96 o 
  -3   2   6    12792.74    13280.77    179.05 o 
  -2   2   6     1500.07     1637.07     35.51 o 
  -1   2   6      473.47      426.00     16.88 o 
   0   2   6       25.62       31.19      8.13 o 
   1   2   6     3413.48     3495.75     59.45 o 
   2   2   6     2086.37     2223.76     53.32 o 
   3   2   6       46.25       37.83      8.34 o 
   4   2   6     1596.34     1501.84     50.85 o 
   5   2   6       36.98       51.10      9.44 o 
   6   2   6     2597.50     2377.09     45.04 o 
   7   2   6     2156.94     2216.94     50.38 o 
   8   2   6     1420.68     1489.40     34.34 o 
   9   2   6      424.96      416.77     25.13 o 
  10   2   6      472.99      464.43     47.32 o 
  11   2   6      302.88      350.57     44.05 o 
  12   2   6     1008.54      931.20     67.32 o 
  13   2   6      122.97      141.82     50.06 o 
  14   2   6      100.69       95.68     47.71 o 
  15   2   6      141.70      115.42     55.03 o 
 -12   3   6       29.27      112.15     65.62 o 
 -11   3   6       44.66       76.34     60.39 o 
 -10   3   6      197.16      189.01     58.95 o 
  -9   3   6      427.81      375.67     60.13 o 
  -8   3   6     1832.68     1833.90     43.74 o 
  -7   3   6     1866.25     1925.99     42.59 o 
  -6   3   6      888.41      879.82     27.42 o 
  -5   3   6     2540.63     2512.08     45.58 o 
  -4   3   6      788.65      700.55     23.04 o 
  -3   3   6      553.26      521.89     17.03 o 
  -2   3   6    22613.92    22921.74    348.21 o 
  -1   3   6      312.70      340.03     19.96 o 
   0   3   6      428.99      438.42     20.92 o 
   1   3   6      817.58      838.01     22.58 o 
   2   3   6     1664.42     1698.99     34.84 o 
   3   3   6     7656.70     7803.95    149.84 o 
   4   3   6      586.99      536.42     17.66 o 
   5   3   6      443.41      395.31     21.73 o 
   6   3   6       16.63       30.78      9.09 o 
   7   3   6     1073.21     1121.09     31.57 o 
   8   3   6     1251.64     1321.10     30.67 o 
   9   3   6     2516.24     2510.62     96.99 o 
  10   3   6      859.31      928.98     60.39 o 
  11   3   6      309.16      294.89     42.61 o 
  12   3   6      279.41      219.47     45.10 o 
  13   3   6      206.85      163.78     46.80 o 
  14   3   6      185.61      170.19     50.98 o 
  15   3   6        9.72      -26.40     50.72 o 
 -11   4   6      825.00      868.07     95.16 o 
 -10   4   6        4.00       27.58     54.38 o 
  -9   4   6     3908.23     3849.56    110.05 o 
  -8   4   6       50.13       60.51     31.71 o 
  -7   4   6      667.93      700.48     25.99 o 
  -6   4   6      740.55      786.28     25.57 o 
  -5   4   6      654.50      695.16     22.60 o 
  -4   4   6      325.85      326.99     22.60 o 
  -3   4   6     9543.75     9655.53    132.50 o 
  -2   4   6     7008.33     7257.85    117.94 o 
  -1   4   6     1587.27     1617.29     48.63 o 
   0   4   6     2212.09     2182.59     53.85 o 
   1   4   6     1789.88     1892.71     47.86 o 
   2   4   6     3186.52     3093.38     54.06 o 
   3   4   6     4416.24     4247.67     70.78 o 
   4   4   6      913.77      815.75     26.76 o 
   5   4   6     2112.66     2134.48     40.18 o 
   6   4   6        4.08        3.81      7.62 o 
   7   4   6      384.79      361.97     14.17 o 
   8   4   6      512.02      435.69     15.56 o 
   9   4   6     1795.66     1787.54    106.66 o 
  10   4   6      274.84      293.80     29.58 o 
  11   4   6       27.01       52.37     27.58 o 
  12   4   6      670.91      604.16     57.78 o 
  13   4   6       47.57       54.51     45.36 o 
  14   4   6      104.31       78.56     47.97 o 
  15   4   6       57.81       86.14     53.59 o 
 -11   5   6       65.54      125.88     72.68 o 
 -10   5   6      334.39      314.63     68.36 o 
  -9   5   6       51.16       47.75     32.80 o 
  -8   5   6       95.28       80.96     46.01 o 
  -7   5   6       45.69       53.07     27.82 o 
  -6   5   6     1238.51     1223.11     53.30 o 
  -5   5   6      680.52      629.64     21.51 o 
  -4   5   6     3352.80     3351.88     57.60 o 
  -3   5   6      195.00      221.89     10.72 o 
  -2   5   6       44.22       66.80     11.31 o 
  -1   5   6      667.22      586.56     28.78 o 
   0   5   6     2176.51     2222.82     41.35 o 
   1   5   6       25.09       18.61      9.62 o 
   2   5   6     4213.49     4141.34     70.68 o 
   3   5   6     7698.07     8227.90    157.59 o 
   4   5   6     9336.69     9588.67    258.55 o 
   5   5   6      157.37      104.75     66.40 o 
   6   5   6      782.40      825.33     26.93 o 
   7   5   6      300.33      296.39     14.87 o 
   8   5   6       40.97       42.97     11.10 o 
   9   5   6      614.27      592.83     33.70 o 
  10   5   6       10.65       10.01     36.80 o 
  11   5   6       74.05       60.94     24.54 o 
  12   5   6      183.94      146.82     31.98 o 
  13   5   6        2.69        4.87     35.16 o 
  14   5   6        9.58       22.35     45.62 o 
  15   5   6      373.36      453.18     67.97 o 
 -10   6   6      778.74      750.11     56.95 o 
  -9   6   6       87.88       76.52     35.11 o 
  -8   6   6       74.41      103.39     35.64 o 
  -7   6   6        0.60      -37.38     26.22 o 
  -6   6   6     1113.05     1051.62     52.35 o 
  -5   6   6     1937.05     1961.15     65.65 o 
  -4   6   6      113.15       78.59     23.82 o 
  -3   6   6     1076.41     1079.29     43.65 o 
  -2   6   6        2.00       -9.38     16.31 o 
  -1   6   6     2989.17     3036.49     74.90 o 
   0   6   6     7199.03     7348.55    151.31 o 
   1   6   6     7615.77     7406.27    119.06 o 
   2   6   6     2571.15     2702.20     50.65 o 
   3   6   6     1279.12     1330.34     29.08 o 
   4   6   6     1071.74     1308.41     30.28 o 
   5   6   6      834.60      815.59     29.81 o 
   6   6   6     1828.80     1823.13     49.36 o 
   7   6   6     2517.40     2570.92     64.53 o 
   8   6   6     4201.31     4325.58     99.53 o 
   9   6   6       24.36       29.57     42.94 o 
  10   6   6      140.75       85.60     24.29 o 
  11   6   6      138.99       98.60     27.29 o 
  12   6   6     1287.27     1313.68     66.01 o 
  13   6   6      715.17      789.33     50.59 o 
  14   6   6      146.49      195.59     39.54 o 
  15   6   6        0.38      -13.14     51.76 o 
 -10   7   6      941.68     1031.00     63.36 o 
  -9   7   6        8.65       17.87     34.50 o 
  -8   7   6      266.34      313.33     40.46 o 
  -7   7   6       11.18       14.54     28.75 o 
  -6   7   6     1071.02     1030.47     52.54 o 
  -5   7   6      219.97      167.54     38.43 o 
  -4   7   6     3780.63     3828.16     97.66 o 
  -3   7   6      253.37      280.61     27.47 o 
  -2   7   6      114.45      171.74     23.58 o 
  -1   7   6      585.16      567.95     31.32 o 
   0   7   6      484.15      420.37     50.32 o 
   1   7   6     6694.80     6908.31    134.44 o 
   2   7   6      638.35      664.79     21.95 o 
   3   7   6     2029.00     2036.88     40.01 o 
   4   7   6      319.03      389.92     17.68 o 
   5   7   6        0.41       -4.14     10.38 o 
   6   7   6     2423.94     1356.68     55.81 o 
   7   7   6      849.77      812.60     38.76 o 
   8   7   6     1525.69     1532.14     50.53 o 
   9   7   6     1285.06     1117.99     50.52 o 
  10   7   6        7.16        4.39     22.31 o 
  11   7   6     2104.25     2024.67     67.93 o 
  12   7   6       76.34       59.66     29.61 o 
  13   7   6      154.74      180.37     46.80 o 
  14   7   6      623.62      582.35     83.66 o 
  15   7   6      144.27      181.68     41.32 o 
  -9   8   6      663.65      659.45     54.79 o 
  -8   8   6     1227.82     1232.27     63.72 o 
  -7   8   6     2624.31     2669.08    135.81 o 
  -6   8   6       24.06       41.65     31.33 o 
  -5   8   6        1.53       50.83     28.51 o 
  -4   8   6      503.89      489.66     37.85 o 
  -3   8   6     1813.13     1880.82     64.24 o 
  -2   8   6     1164.03     1231.63     50.46 o 
  -1   8   6      650.21      578.08     33.95 o 
   0   8   6     3034.32     2990.24     97.19 o 
   1   8   6      378.85      391.46     27.40 o 
   2   8   6     1009.89     1007.09     22.29 o 
   3   8   6      595.11      603.76     20.54 o 
   4   8   6       16.65       29.33     11.18 o 
   5   8   6     7140.26     7054.99    116.63 o 
   6   8   6        4.09       -6.84     12.24 o 
   7   8   6      479.79      430.57     37.51 o 
   8   8   6     1233.15     1213.01     46.34 o 
   9   8   6     2235.11     2414.62    137.38 o 
  10   8   6      411.13      449.77     36.42 o 
  11   8   6      494.25      634.14     46.34 o 
  12   8   6      877.73      817.48     60.26 o 
  13   8   6      230.01      159.10     56.53 o 
  14   8   6      214.07      189.16     39.66 o 
  -9   9   6       62.46       48.36     43.92 o 
  -8   9   6       11.54       15.88     44.97 o 
  -7   9   6      694.64      739.34     52.45 o 
  -6   9   6      416.38      403.54     41.99 o 
  -5   9   6      766.30      816.25     83.20 o 
  -4   9   6      977.85      879.31     48.76 o 
  -3   9   6       70.26       29.44     28.17 o 
  -2   9   6     3693.40     3711.17     96.82 o 
  -1   9   6     2234.26     2242.99     69.23 o 
   0   9   6     2887.26     2895.83     79.32 o 
   1   9   6      133.65      145.19     24.85 o 
   2   9   6       40.43       18.08      8.81 o 
   3   9   6     2292.54     2255.77     45.36 o 
   4   9   6      801.98      831.66     26.77 o 
   5   9   6      124.23      121.22     15.60 o 
   6   9   6     5073.74     5047.80     90.37 o 
   7   9   6      203.83      171.72     18.58 o 
   8   9   6     2291.99     2356.76     84.18 o 
   9   9   6     1829.98     1801.02     85.88 o 
  10   9   6      154.41      145.84     29.52 o 
  11   9   6      987.49      906.17     47.68 o 
  12   9   6      580.84      524.44     42.38 o 
  13   9   6      287.74      308.81     42.24 o 
  14   9   6      155.63      152.49     41.11 o 
  -8  10   6      810.14      672.11     67.38 o 
  -7  10   6      360.95      376.27     66.79 o 
  -6  10   6      609.92      622.65     48.19 o 
  -5  10   6      434.63      445.18     43.44 o 
  -4  10   6       18.12       45.26     40.78 o 
  -3  10   6      538.62      568.73     42.33 o 
  -2  10   6      210.41      200.59     30.73 o 
  -1  10   6     1721.44     1929.44     65.47 o 
   0  10   6       69.60       65.31     24.85 o 
   1  10   6     1320.81     1323.99     53.28 o 
   2  10   6      164.48      219.89     26.98 o 
   3  10   6     4916.46     5046.08     87.09 o 
   4  10   6       97.50       96.37     15.30 o 
   5  10   6      709.25      704.89     27.10 o 
   6  10   6      376.33      337.68     21.90 o 
   7  10   6      359.13      372.35     23.78 o 
   8  10   6       71.58       53.03     20.99 o 
   9  10   6      435.79      451.18     34.67 o 
  10  10   6      654.77      720.99     49.93 o 
  11  10   6      121.51      140.76     32.74 o 
  12  10   6       22.62        4.25     50.98 o 
  13  10   6       51.02       79.61     37.73 o 
  14  10   6        8.20       16.93     65.55 o 
  -7  11   6       90.74       81.43     41.72 o 
  -6  11   6       28.00      -11.38     36.18 o 
  -5  11   6       57.42       82.29     34.78 o 
  -4  11   6     1529.56     1443.93     80.58 o 
  -3  11   6       48.62       73.87     33.10 o 
  -2  11   6     5872.08     5601.80    137.04 o 
  -1  11   6      491.12      491.16     38.71 o 
   0  11   6       10.38      -14.81     37.12 o 
   1  11   6      906.63      888.83     45.59 o 
   2  11   6     1640.88     1771.82     87.84 o 
   3  11   6      224.45      166.92     38.30 o 
   4  11   6       42.30       49.63     19.82 o 
   5  11   6        6.41      -22.59     15.52 o 
   6  11   6       35.45       42.70     18.07 o 
   7  11   6      211.22      202.40     22.22 o 
   8  11   6      154.41      130.96     21.52 o 
   9  11   6      591.20      623.09     41.59 o 
  10  11   6      756.15      760.19     46.45 o 
  11  11   6      253.12      163.68     51.96 o 
  12  11   6      246.65      232.13     38.35 o 
  13  11   6      487.86      507.12     57.71 o 
  -6  12   6       61.39       66.37     41.45 o 
  -5  12   6      387.56      327.79     43.74 o 
  -4  12   6       29.79       40.17     33.88 o 
  -3  12   6     1580.05     1649.15     71.12 o 
  -2  12   6      170.58      160.12     34.47 o 
  -1  12   6      245.12      227.04     54.51 o 
   0  12   6     1410.02     1353.22     60.44 o 
   1  12   6        8.06       23.55     27.23 o 
   2  12   6      191.98      138.95     44.83 o 
   3  12   6     4098.67     4177.47    149.54 o 
   4  12   6     1280.23     1235.64     78.30 o 
   5  12   6      311.86      280.90     45.23 o 
   6  12   6       20.25        9.07     17.72 o 
   7  12   6        5.02      -15.80     19.13 o 
   8  12   6     1400.18     1426.25     47.10 o 
   9  12   6      451.24      438.66     31.27 o 
  10  12   6      230.96      251.39     49.06 o 
  11  12   6      428.49      411.21     40.62 o 
  12  12   6       26.68       -3.87     36.55 o 
  13  12   6        7.55       35.50     38.45 o 
  -5  13   6       19.49       11.37     41.25 o 
  -4  13   6       55.72        5.98     38.74 o 
  -3  13   6      111.27       91.18     96.79 o 
  -2  13   6       69.60       79.77     35.53 o 
  -1  13   6       59.14       25.37     36.40 o 
   0  13   6      571.47      645.21     45.48 o 
   1  13   6      306.30      223.67     34.51 o 
   2  13   6      422.75      453.18     58.56 o 
   3  13   6     1399.27     1307.92     79.47 o 
   4  13   6      993.18      985.45     72.55 o 
   5  13   6      398.50      416.06     56.08 o 
   6  13   6      111.79       50.19     40.00 o 
   7  13   6       25.87       24.18     40.52 o 
   8  13   6      258.85      325.63     29.34 o 
   9  13   6      381.10      418.10     33.53 o 
  10  13   6      317.10      160.94     52.21 o 
  11  13   6       27.08       10.35     30.75 o 
  12  13   6      293.44      314.19     43.46 o 
  -4  14   6      536.29      530.98     71.43 o 
  -3  14   6       17.54      -29.35     39.59 o 
  -2  14   6      223.44      174.00     43.51 o 
  -1  14   6       61.71       42.18     38.53 o 
   0  14   6     1152.39     1283.23     62.91 o 
   1  14   6      765.86      643.50     64.57 o 
   2  14   6       23.75      -31.24     44.57 o 
   3  14   6      285.80      278.16     54.77 o 
   4  14   6      492.02      419.20     55.55 o 
   5  14   6        5.89        4.31     46.53 o 
   6  14   6      906.30     1018.78     78.82 o 
   7  14   6      877.65      957.48     78.82 o 
   8  14   6      306.84      311.23     56.47 o 
   9  14   6       34.47       40.52     55.03 o 
  10  14   6      117.91      160.39     31.80 o 
  11  14   6        1.35      -35.20     23.47 o 
  -2  15   6       51.36       80.63     41.77 o 
  -1  15   6       19.00       38.22     40.65 o 
   0  15   6      114.58      103.13     56.99 o 
   1  15   6     1030.89     1061.66     85.09 o 
   2  15   6      171.83      212.54     57.38 o 
   3  15   6       53.17       56.34     51.11 o 
   4  15   6       17.28      -64.31     42.87 o 
   5  15   6       73.85       18.22     31.66 o 
   6  15   6     1214.43     1216.29     88.49 o 
   7  15   6       98.24      103.39     53.07 o 
   8  15   6      300.24      279.07     60.39 o 
   9  15   6      404.18      539.45     75.16 o 
  10  15   6       53.94       91.76     63.27 o 
   0  16   6       95.67       72.94     53.59 o 
   1  16   6      159.81      114.90     59.47 o 
   2  16   6       30.60       35.29     54.25 o 
   3  16   6       30.86      -18.04     38.50 o 
   4  16   6       30.45      -10.87     59.61 o 
   5  16   6       54.97       52.64     36.45 o 
   6  16   6      228.50      257.64     60.39 o 
   7  16   6      129.64      209.27     64.96 o 
   8  16   6      138.06      121.17     63.79 o 
  -4 -12   7      179.27      245.87     68.49 o 
  -3 -12   7      765.65      885.00     85.29 o 
  -2 -12   7        0.64       -5.10     60.39 o 
  -1 -12   7       16.11      -59.87     55.42 o 
   0 -12   7      270.82      279.73     69.80 o 
   1 -12   7       25.47      -83.00     60.65 o 
   2 -12   7      167.97      211.63     66.40 o 
  -6 -11   7      379.27      382.21     72.02 o 
  -5 -11   7      798.09      896.70     85.88 o 
  -4 -11   7       11.90       65.11     39.57 o 
  -3 -11   7     3474.99     3388.62    150.58 o 
  -2 -11   7     1224.65     1158.78     96.99 o 
  -1 -11   7      349.61      350.18     71.37 o 
   0 -11   7      229.97      307.18     71.24 o 
   1 -11   7      438.72      324.82     69.80 o 
   2 -11   7     1376.65     1266.35     98.82 o 
   3 -11   7     2265.31     2298.86    132.28 o 
   4 -11   7       40.97      -11.11     60.65 o 
   5 -11   7      161.31      101.83     64.57 o 
  -7 -10   7       99.68      117.77     60.65 o 
  -6 -10   7      187.86      179.08     59.21 o 
  -5 -10   7       98.93       46.40     56.21 o 
  -4 -10   7       48.86        3.75     62.48 o 
  -3 -10   7       53.40       91.63     47.45 o 
  -2 -10   7     2910.08     2971.77    136.86 o 
  -1 -10   7       19.13      -31.24     45.36 o 
   0 -10   7      117.18      128.10     58.17 o 
   1 -10   7     1269.15     1116.56     88.89 o 
   2 -10   7       10.85      105.36     58.56 o 
   3 -10   7     1951.20     2075.21    117.77 o 
   4 -10   7     1967.25     1851.82    112.54 o 
   5 -10   7      959.28     1083.62     91.63 o 
   6 -10   7        0.16       28.89     56.34 o 
  -8  -9   7      268.75      280.90     65.88 o 
  -7  -9   7      686.49      628.86     79.74 o 
  -6  -9   7      629.74      578.93     71.37 o 
  -5  -9   7     1632.66     1645.55    100.00 o 
  -4  -9   7        7.49       -9.80     41.17 o 
  -3  -9   7       40.28       64.57     45.23 o 
  -2  -9   7       15.03        0.91     41.83 o 
  -1  -9   7      767.94      805.98     76.08 o 
   0  -9   7        5.05        1.96     45.10 o 
   1  -9   7      910.92      899.18     77.64 o 
   2  -9   7      259.79      241.56     59.08 o 
   3  -9   7      539.45      534.88     70.45 o 
   4  -9   7      583.19      623.90     70.59 o 
   5  -9   7        6.12       15.29     56.21 o 
   6  -9   7      341.88      290.18     64.18 o 
   7  -9   7      439.37      531.22     73.59 o 
   8  -9   7        6.23       90.32     58.56 o 
  -9  -8   7      355.35      315.19     48.81 o 
  -8  -8   7       43.47       67.91     75.55 o 
  -7  -8   7      204.63      191.35     40.65 o 
  -6  -8   7       98.10      101.56     53.20 o 
  -5  -8   7      647.33      680.73     33.59 o 
  -4  -8   7     3695.99     3797.44     95.47 o 
  -3  -8   7      142.72      108.38     28.23 o 
  -2  -8   7      588.46      598.18     37.39 o 
  -1  -8   7      320.18      375.28     53.46 o 
   0  -8   7     1928.36     1939.53    101.83 o 
   1  -8   7     1803.12     1759.40    102.22 o 
   2  -8   7     3085.03     3001.58    130.71 o 
   3  -8   7      721.28      723.11     68.62 o 
   4  -8   7       21.66       18.04     43.92 o 
   5  -8   7      519.41      546.77     66.27 o 
   6  -8   7      477.86      508.87     66.66 o 
   7  -8   7     2068.51     2066.71    114.24 o 
   8  -8   7     2141.77     2246.53    179.40 o 
   9  -8   7       60.67      -10.06     58.69 o 
 -10  -7   7       24.01        2.50     37.99 o 
  -9  -7   7       25.73       -0.61     36.70 o 
  -8  -7   7      160.98      168.01     58.69 o 
  -7  -7   7      590.13      716.48    155.88 o 
  -6  -7   7      741.38      755.38     48.89 o 
  -5  -7   7     1167.42     1152.47     40.95 o 
  -4  -7   7      234.08      306.17     31.37 o 
  -3  -7   7      202.45      205.34     26.87 o 
  -2  -7   7      399.35      458.30     32.80 o 
  -1  -7   7       52.51       76.15     24.68 o 
   0  -7   7      149.34      134.00     27.42 o 
   1  -7   7      376.65      414.17     42.22 o 
   2  -7   7     1745.00     1882.80     97.25 o 
   3  -7   7      341.24      407.96     53.46 o 
   4  -7   7       80.91      -14.64     38.30 o 
   5  -7   7     1440.82     1397.33     92.81 o 
   6  -7   7      601.39      550.30     64.44 o 
   7  -7   7     1361.01     1182.83     86.27 o 
   8  -7   7      685.64      686.38     74.38 o 
   9  -7   7       10.28       -5.89     33.50 o 
  10  -7   7      740.57      826.96     80.65 o 
 -10  -6   7        0.03       12.34     38.44 o 
  -9  -6   7      136.68      113.18     82.48 o 
  -8  -6   7     1616.16     1538.63     68.61 o 
  -7  -6   7     1938.60     1950.02     74.02 o 
  -6  -6   7     1429.63     1339.13     61.02 o 
  -5  -6   7     1289.71     1321.98     41.38 o 
  -4  -6   7      396.93      415.09     29.68 o 
  -3  -6   7      515.98      548.13     32.12 o 
  -2  -6   7      554.42      529.49     33.73 o 
  -1  -6   7     1107.22     1054.78     45.25 o 
   0  -6   7     2558.34     2599.05     71.96 o 
   1  -6   7      386.09      434.28     38.50 o 
   2  -6   7      101.97      129.32     25.62 o 
   3  -6   7        9.44       -8.68     33.07 o 
   4  -6   7     3429.58     2951.12    122.09 o 
   5  -6   7      109.24      142.48     46.93 o 
   6  -6   7       45.26       48.23     40.65 o 
   7  -6   7      439.92      377.63     59.34 o 
   8  -6   7     2306.10     2110.82    128.82 o 
   9  -6   7      115.67      173.09     60.00 o 
  10  -6   7     1822.82     1851.37     73.39 o 
  11  -6   7        7.59       -8.17     35.40 o 
 -11  -5   7        7.26       34.02     39.82 o 
 -10  -5   7       89.45       48.39     35.88 o 
  -9  -5   7       10.62        5.29     35.29 o 
  -8  -5   7        5.95      -36.33     28.79 o 
  -7  -5   7      129.10       90.47     31.64 o 
  -6  -5   7      162.39      164.55     19.92 o 
  -5  -5   7     3699.32     3749.35     65.82 o 
  -4  -5   7        6.57       10.58     19.40 o 
  -3  -5   7       29.54        5.92     25.75 o 
  -2  -5   7     3411.29     3400.63     82.16 o 
  -1  -5   7     6909.92     6955.26    145.04 o 
   0  -5   7     6956.24     6925.67    145.22 o 
   1  -5   7      452.95      469.23     31.02 o 
   2  -5   7     1604.80     1593.35     61.76 o 
   3  -5   7       67.06       65.68     21.48 o 
   4  -5   7       15.56       -8.50     22.74 o 
   5  -5   7     8782.04     8342.01    256.20 o 
   6  -5   7     1974.04     1846.72     92.55 o 
   7  -5   7       11.47       50.98     42.74 o 
   8  -5   7     1011.98     1034.52    155.55 o 
   9  -5   7      525.38      548.11     42.08 o 
  10  -5   7      368.88      365.41     38.72 o 
  11  -5   7     1337.28     1399.52    120.00 o 
  12  -5   7        9.25      -10.33     44.70 o 
 -11  -4   7        4.53       33.31     37.94 o 
 -10  -4   7       11.71        5.85     35.90 o 
  -9  -4   7      602.77      673.25     48.34 o 
  -8  -4   7      643.81      645.22     44.21 o 
  -7  -4   7      131.78       72.65     29.20 o 
  -6  -4   7      407.76      384.21     21.63 o 
  -5  -4   7      376.97      410.12     20.95 o 
  -4  -4   7       11.80       -9.27     15.04 o 
  -3  -4   7     1208.16     1288.89     94.57 o 
  -2  -4   7      233.04      280.03     28.95 o 
  -1  -4   7      203.67      159.35     22.16 o 
   0  -4   7      629.07      628.79     37.02 o 
   1  -4   7     5343.07     5348.76    115.83 o 
   2  -4   7     5293.74     5234.89    114.93 o 
   3  -4   7       26.56        5.78     18.28 o 
   4  -4   7       17.53       54.55     21.51 o 
   5  -4   7      118.75      124.86     23.33 o 
   6  -4   7      496.10      544.55     51.37 o 
   7  -4   7      167.32      157.38     43.66 o 
   8  -4   7        2.52        4.34     24.49 o 
   9  -4   7      111.47       91.54     27.76 o 
  10  -4   7      168.80      142.60     33.72 o 
  11  -4   7     1000.57     1136.68     68.23 o 
  12  -4   7      643.90      706.51     69.41 o 
 -11  -3   7       22.64       36.82     38.22 o 
 -10  -3   7      148.27      116.76     36.12 o 
  -9  -3   7      554.03      531.95     43.32 o 
  -8  -3   7      787.65      773.60     45.59 o 
  -7  -3   7       15.45        1.10     25.21 o 
  -6  -3   7       13.51        8.19     14.40 o 
  -5  -3   7     1176.74     1149.87     31.11 o 
  -4  -3   7      706.07      693.19     31.43 o 
  -3  -3   7     7244.26     6828.50    138.02 o 
  -2  -3   7    15889.55    16026.01    300.12 o 
  -1  -3   7      825.83      895.75     36.15 o 
   0  -3   7      663.00      659.07     31.75 o 
   1  -3   7       37.07       48.11     16.94 o 
   2  -3   7      850.63      779.82     34.10 o 
   3  -3   7     4623.11     4504.15    100.01 o 
   4  -3   7     2022.94     2138.06     44.32 o 
   5  -3   7     1547.85     1534.83     37.46 o 
   6  -3   7     1135.20     1151.97     70.56 o 
   7  -3   7     1785.47     1855.59     56.05 o 
   8  -3   7      570.55      558.29     34.45 o 
   9  -3   7      412.88      420.99     33.99 o 
  10  -3   7      206.62      224.36     31.41 o 
  11  -3   7      439.45      411.75     53.07 o 
  12  -3   7       52.94       97.90     48.76 o 
  13  -3   7       63.65       23.14     51.50 o 
 -11  -2   7      435.46      441.09     46.17 o 
 -10  -2   7      166.14      211.00     61.70 o 
  -9  -2   7       72.10       49.78     52.61 o 
  -8  -2   7       61.34       36.78     28.46 o 
  -7  -2   7     3878.11     3706.35    115.68 o 
  -6  -2   7      285.13      308.31     18.40 o 
  -5  -2   7       31.07       34.66     13.28 o 
  -4  -2   7     2547.03     2458.09     51.48 o 
  -3  -2   7      389.05      476.05     60.59 o 
  -2  -2   7     3418.39     3306.08     75.31 o 
  -1  -2   7     6375.68     6471.05    130.69 o 
   0  -2   7        3.43        0.59      8.39 o 
   1  -2   7       82.64      107.19     17.23 o 
   2  -2   7      262.94      296.07     31.89 o 
   3  -2   7     4583.53     4649.72    100.30 o 
   4  -2   7     4172.82     3910.91     99.43 o 
   5  -2   7     1913.87     2040.72     43.42 o 
   6  -2   7       44.62       20.53     17.99 o 
   7  -2   7     1017.01      983.36     59.87 o 
   8  -2   7     3108.78     3136.87     81.35 o 
   9  -2   7     1326.46     1223.89     49.46 o 
  10  -2   7     5352.48     5327.14    124.22 o 
  11  -2   7      378.85      305.35     48.23 o 
  12  -2   7        2.37       -6.27     39.34 o 
  13  -2   7      271.38      283.91     55.81 o 
 -12  -1   7       10.14      -12.82     37.79 o 
 -11  -1   7        7.38       17.29     32.84 o 
 -10  -1   7     3197.38     3125.05    213.32 o 
  -9  -1   7        2.74       -3.32     27.09 o 
  -8  -1   7      168.27      148.18     45.42 o 
  -7  -1   7      513.67      506.15     25.88 o 
  -6  -1   7       15.32        2.38     15.21 o 
  -5  -1   7     1371.50     1351.86     38.15 o 
  -4  -1   7     3115.89     3205.31     53.85 o 
  -3  -1   7      135.06      152.06     15.23 o 
  -2  -1   7      382.71      351.24     21.44 o 
  -1  -1   7      416.99      435.58     17.77 o 
   0  -1   7      819.72      826.74     22.62 o 
   1  -1   7     4726.32     4640.49     97.82 o 
   2  -1   7      279.11      243.77     18.93 o 
   3  -1   7     3124.97     3383.96     76.62 o 
   4  -1   7     1820.72     1860.07    102.22 o 
   5  -1   7      652.15      685.38     31.11 o 
   6  -1   7       36.67      -10.00     11.79 o 
   7  -1   7     4207.32     4208.61     76.85 o 
   8  -1   7       99.81      108.55     21.37 o 
   9  -1   7      444.89      462.11     31.05 o 
  10  -1   7      341.03      384.30     31.09 o 
  11  -1   7      293.59      288.62     45.36 o 
  12  -1   7      184.94      137.90     44.44 o 
  13  -1   7       46.47       29.28     43.66 o 
  14  -1   7        4.67      -52.94     46.01 o 
 -12   0   7      448.78      366.00     74.11 o 
 -11   0   7      306.13      370.15     49.48 o 
 -10   0   7      110.82       83.74     32.60 o 
  -9   0   7     1008.98      928.68     53.53 o 
  -8   0   7     1189.41     1194.73     50.79 o 
  -7   0   7     1384.25     1381.11     39.02 o 
  -6   0   7     5959.30     5805.00    101.70 o 
  -5   0   7     4621.81     4605.05     83.05 o 
  -4   0   7     3839.52     3763.95     60.23 o 
  -3   0   7     1042.64      960.73     24.25 o 
  -2   0   7      324.81      359.80     14.20 o 
  -1   0   7      214.39      245.95     11.70 o 
   0   0   7      571.81      497.80     14.74 o 
   1   0   7     1266.28     1220.01     22.09 o 
   2   0   7     6260.44     6346.73    100.16 o 
   3   0   7     3830.55     3828.14     64.29 o 
   4   0   7     1119.44     1192.95     36.70 o 
   5   0   7      561.74      515.95     55.88 o 
   6   0   7      468.10      431.96     24.14 o 
   7   0   7     5770.61     5660.22    103.53 o 
   8   0   7     1438.54     1343.20     36.41 o 
   9   0   7       54.35       16.74     19.66 o 
  10   0   7      365.66      352.99     29.61 o 
  11   0   7      124.54      140.52     38.30 o 
  12   0   7      299.99      251.49     47.32 o 
  13   0   7      562.31      590.04     63.40 o 
  14   0   7      142.71      239.86     58.17 o 
 -11   1   7        2.19      -18.69     54.51 o 
 -10   1   7      585.67      618.03     37.67 o 
  -9   1   7       35.33       51.91     27.16 o 
  -8   1   7       29.40       32.20     23.48 o 
  -7   1   7        6.08       23.57     28.76 o 
  -6   1   7     3266.45     3235.35     80.67 o 
  -5   1   7     4225.05     4016.65     75.51 o 
  -4   1   7     1323.54     1363.74     38.96 o 
  -3   1   7      420.95      417.87     16.54 o 
  -2   1   7     2109.43     2077.11     42.96 o 
  -1   1   7     2876.90     2860.46     45.49 o 
   0   1   7     1562.87     1770.32     30.86 o 
   1   1   7     2047.56     1990.79     32.77 o 
   2   1   7     6902.81     7005.04    109.86 o 
   3   1   7     2513.60     2483.11     45.29 o 
   4   1   7       44.38       34.16     18.63 o 
   5   1   7      187.50      157.60     33.01 o 
   6   1   7      440.54      435.47     20.72 o 
   7   1   7      459.26      492.25     20.04 o 
   8   1   7     8458.09     8589.73    138.20 o 
   9   1   7      253.45      315.35     25.28 o 
  10   1   7      271.97      238.81     38.30 o 
  11   1   7      102.83       50.98     37.65 o 
  12   1   7       38.01       67.71     38.56 o 
  13   1   7     2126.47     2187.75    108.75 o 
  14   1   7       11.73      -39.87     46.27 o 
 -11   2   7        8.98       24.44     62.22 o 
 -10   2   7        3.02       21.70     51.50 o 
  -9   2   7      107.65      129.40     24.71 o 
  -8   2   7     1287.10     1268.03     42.85 o 
  -7   2   7      272.99      280.69     20.26 o 
  -6   2   7     2100.03     2059.97     43.24 o 
  -5   2   7     3793.12     3751.00     62.63 o 
  -4   2   7       12.25        9.67     11.17 o 
  -3   2   7       40.81       38.88     10.18 o 
  -2   2   7     4923.13     4888.51     84.60 o 
  -1   2   7     5494.00     5276.53     88.66 o 
   0   2   7     6522.12     6629.80    107.35 o 
   1   2   7     2424.52     2644.72     41.75 o 
   2   2   7     3283.95     3448.93     51.25 o 
   3   2   7     1824.02     1870.19     37.18 o 
   4   2   7      672.97      686.77     39.61 o 
   5   2   7     7880.73     7662.47    160.45 o 
   6   2   7      990.56     1070.85     27.84 o 
   7   2   7       95.40      111.29     12.97 o 
   8   2   7      921.01      854.07     26.98 o 
   9   2   7      451.00      442.69     20.55 o 
  10   2   7     3576.57     3575.02    128.49 o 
  11   2   7        9.38        0.39     30.98 o 
  12   2   7      514.07      481.81     52.81 o 
  13   2   7      422.88      436.19     55.81 o 
  14   2   7     1041.01     1238.25     90.85 o 
  15   2   7       62.41       57.25     51.76 o 
 -11   3   7        8.54        3.40     57.78 o 
 -10   3   7     1001.15     1206.75     94.51 o 
  -9   3   7        2.16      -37.25     45.75 o 
  -8   3   7       15.87       21.11     21.75 o 
  -7   3   7     2165.05     2188.76     46.79 o 
  -6   3   7     1967.81     1935.96     41.25 o 
  -5   3   7     1037.53     1039.94     43.28 o 
  -4   3   7     2407.78     2349.88     43.02 o 
  -3   3   7     1281.20     1233.20     35.78 o 
  -2   3   7     6975.40     7291.61    148.08 o 
  -1   3   7       78.01       91.84     15.54 o 
   0   3   7    15909.44    15709.12    242.17 o 
   1   3   7     1557.95     1516.09     33.14 o 
   2   3   7      400.84      419.12     17.28 o 
   3   3   7        2.33        2.11     10.45 o 
   4   3   7     4452.25     4716.30     78.29 o 
   5   3   7     9668.25     9515.47    147.56 o 
   6   3   7     7561.54     7599.03    120.26 o 
   7   3   7      289.99      296.94     15.27 o 
   8   3   7     3151.56     3218.38     58.93 o 
   9   3   7     1041.20     1079.31     55.42 o 
  10   3   7       76.62       43.66     30.59 o 
  11   3   7     2045.09     2108.28     97.12 o 
  12   3   7      786.69      692.78     59.87 o 
  13   3   7      523.53      472.01     57.51 o 
  14   3   7        1.79      -41.31     45.62 o 
  15   3   7       32.94       14.25     53.59 o 
 -11   4   7       13.10       -2.35     64.96 o 
 -10   4   7       44.57      151.89     66.01 o 
  -9   4   7      380.96      415.16     42.21 o 
  -8   4   7       35.79       59.74     29.76 o 
  -7   4   7      362.86      349.47     40.26 o 
  -6   4   7      235.05      237.59     17.56 o 
  -5   4   7      155.99      191.72     18.96 o 
  -4   4   7     1406.97     1464.58     31.46 o 
  -3   4   7     2630.65     2474.10     42.48 o 
  -2   4   7     3026.87     3227.03     59.78 o 
  -1   4   7     2125.21     2025.08     53.69 o 
   0   4   7       50.64       42.15     14.37 o 
   1   4   7     6163.64     6374.94    129.16 o 
   2   4   7     3121.52     3157.89     58.09 o 
   3   4   7       48.63       44.98      9.23 o 
   4   4   7     6459.96     6825.89    109.46 o 
   5   4   7      424.30      553.79     25.62 o 
   6   4   7     5361.70     5166.37     84.98 o 
   7   4   7     1423.61     1388.33     31.52 o 
   8   4   7     1638.57     1614.85     35.10 o 
   9   4   7     1316.59     1210.54     64.57 o 
  10   4   7      526.75      468.22     45.49 o 
  11   4   7      880.46      810.03     59.34 o 
  12   4   7      865.16      793.69     64.05 o 
  13   4   7      217.91      127.32     45.49 o 
  14   4   7        1.45       -4.18     43.00 o 
  15   4   7      193.56      179.47     60.26 o 
 -11   5   7       21.46      159.99     69.28 o 
 -10   5   7      273.39      197.51     70.32 o 
  -9   5   7       27.00      -47.19     94.90 o 
  -8   5   7     1320.31     1391.01     65.65 o 
  -7   5   7     1304.85     1214.74     77.06 o 
  -6   5   7     1495.55     1484.25     58.34 o 
  -5   5   7      719.13      709.83     38.77 o 
  -4   5   7        6.66        9.71     10.66 o 
  -3   5   7     1929.51     1909.50     42.29 o 
  -2   5   7      769.86      696.49     21.73 o 
  -1   5   7       79.18      115.19     13.86 o 
   0   5   7       74.60       63.98     15.84 o 
   1   5   7      202.39      215.46     18.93 o 
   2   5   7      128.79      153.38     11.28 o 
   3   5   7    11857.42    11932.13    223.87 o 
   4   5   7    21231.08    21764.23    398.87 o 
   5   5   7      418.70      460.90     33.46 o 
   6   5   7        6.94       -0.93     11.17 o 
   7   5   7      846.59      906.67     30.95 o 
   8   5   7      287.36      271.95     17.73 o 
   9   5   7      168.20      169.48     24.27 o 
  10   5   7      158.48      147.79     26.10 o 
  11   5   7        7.34       -6.14     32.16 o 
  12   5   7       96.36       55.29     41.44 o 
  13   5   7        2.32      -14.12     37.91 o 
  14   5   7       93.14       95.94     50.19 o 
  15   5   7      607.96      527.30     70.19 o 
 -10   6   7      272.18      256.77     73.66 o 
  -9   6   7      409.35      429.80     55.03 o 
  -8   6   7       74.23       62.96     42.87 o 
  -7   6   7      311.11      297.22     40.00 o 
  -6   6   7       24.94       27.39     28.92 o 
  -5   6   7      192.64      128.37     28.50 o 
  -4   6   7      580.47      623.08     37.22 o 
  -3   6   7      194.36      173.80     35.75 o 
  -2   6   7     4945.00     4907.82    111.56 o 
  -1   6   7     8570.70     8660.55    177.39 o 
   0   6   7       54.53       44.41     20.91 o 
   1   6   7      209.26      199.39     10.83 o 
   2   6   7      724.79      690.37     21.49 o 
   3   6   7     2724.90     2776.64     62.48 o 
   4   6   7      393.15      461.23     22.67 o 
   5   6   7     1176.68     1108.47     35.31 o 
   6   6   7      351.90      411.36     33.07 o 
   7   6   7       74.33       66.55     12.64 o 
   8   6   7     2613.75     2559.90     50.97 o 
   9   6   7      600.03      572.22     43.92 o 
  10   6   7     2325.53     2566.41     74.06 o 
  11   6   7      244.70      305.11     32.50 o 
  12   6   7      290.27      300.91     56.99 o 
  13   6   7        6.56       -3.79     29.35 o 
  14   6   7      600.32      670.17     73.59 o 
  15   6   7      188.58      138.16     59.47 o 
 -10   7   7      479.29      481.68     54.85 o 
  -9   7   7       92.63       93.20     40.12 o 
  -8   7   7       14.25      -16.87     31.88 o 
  -7   7   7        1.37       18.07     30.42 o 
  -6   7   7        5.86      -16.16     30.85 o 
  -5   7   7      228.99      286.43     34.08 o 
  -4   7   7     3194.25     2911.06     82.30 o 
  -3   7   7      132.08      135.46     24.96 o 
  -2   7   7      868.08      877.63     56.08 o 
  -1   7   7     1293.33     1238.43     46.19 o 
   0   7   7        3.61      -10.00     17.18 o 
   1   7   7      175.15      214.51     22.00 o 
   2   7   7     3122.05     3075.42     57.51 o 
   3   7   7       14.81        7.70     13.20 o 
   4   7   7     3472.67     3591.54     64.10 o 
   5   7   7      385.46      427.28     18.72 o 
   6   7   7        2.92       19.56     12.71 o 
   7   7   7      881.39      932.00     37.71 o 
   8   7   7      329.38      326.56     17.90 o 
   9   7   7     1107.50     1063.90     71.76 o 
  10   7   7      248.88      233.20     27.96 o 
  11   7   7     1393.84     1338.17     56.23 o 
  12   7   7       19.47        8.22     47.84 o 
  13   7   7       53.43       34.20     31.42 o 
  14   7   7       87.73       29.65     51.83 o 
  15   7   7      239.37      201.10     44.05 o 
  -9   8   7      321.88      300.29     48.82 o 
  -8   8   7      233.13      235.99     41.35 o 
  -7   8   7      175.41      197.28     50.32 o 
  -6   8   7      880.52      816.91     69.41 o 
  -5   8   7     4595.84     4329.87    113.67 o 
  -4   8   7      107.36       85.06     30.85 o 
  -3   8   7     2344.98     2330.27     72.52 o 
  -2   8   7      508.42      526.70     36.79 o 
  -1   8   7      355.45      374.09     41.24 o 
   0   8   7      822.39      760.45     37.34 o 
   1   8   7     3948.48     3974.72     95.86 o 
   2   8   7     1954.45     1956.39     42.05 o 
   3   8   7     2447.73     2567.87     61.55 o 
   4   8   7     2275.27     2418.83     48.10 o 
   5   8   7      143.88      130.96     23.04 o 
   6   8   7      364.66      344.49     19.41 o 
   7   8   7      460.98      303.06     62.22 o 
   8   8   7     1332.58     1355.48     47.27 o 
   9   8   7       24.70       71.63     23.21 o 
  10   8   7       44.26       48.84     25.39 o 
  11   8   7      596.50      548.96     38.98 o 
  12   8   7      827.41      784.81     47.41 o 
  13   8   7      876.06      959.20     53.56 o 
  14   8   7       18.48       68.33     36.26 o 
  15   8   7       59.78       46.51     37.66 o 
  -8   9   7      111.21       99.58     39.61 o 
  -7   9   7      243.86      202.80     40.97 o 
  -6   9   7      811.17      782.64     51.74 o 
  -5   9   7        8.65        7.59     29.36 o 
  -4   9   7     1925.08     1954.18     71.51 o 
  -3   9   7      573.99      526.53     39.42 o 
  -2   9   7      160.03      118.36     28.59 o 
  -1   9   7     1034.08      984.48     49.49 o 
   0   9   7        2.53      -13.62     20.75 o 
   1   9   7      632.47      702.82     77.25 o 
   2   9   7     1359.27     1332.67     57.32 o 
   3   9   7      704.97      592.37     25.51 o 
   4   9   7       69.82      104.01     13.81 o 
   5   9   7      394.76      435.21     34.68 o 
   6   9   7       43.95       50.49     21.70 o 
   7   9   7     2207.62     2313.72     52.79 o 
   8   9   7     2354.93     2266.18     93.85 o 
   9   9   7       37.32       47.39     23.93 o 
  10   9   7      239.41      193.64     40.19 o 
  11   9   7      161.72      174.76     30.68 o 
  12   9   7      533.53      545.71     57.45 o 
  13   9   7       32.01        6.65     32.00 o 
  14   9   7      275.04      275.04     45.97 o 
  -8  10   7      169.05      286.78     61.17 o 
  -7  10   7      560.49      589.85     52.91 o 
  -6  10   7      640.17      708.13     54.02 o 
  -5  10   7      632.11      574.49     46.45 o 
  -4  10   7      884.99      878.99     52.32 o 
  -3  10   7       15.84       38.74     34.51 o 
  -2  10   7      336.43      414.49     97.58 o 
  -1  10   7     1138.09     1030.20     50.52 o 
   0  10   7     2594.92     2755.05     80.76 o 
   1  10   7       12.22        2.09     22.87 o 
   2  10   7      639.69      633.55     38.56 o 
   3  10   7       81.17       65.23     31.37 o 
   4  10   7        6.34        1.73     12.92 o 
   5  10   7     1882.43     1917.02     44.89 o 
   6  10   7       40.19       42.59     23.02 o 
   7  10   7      244.29      277.64     28.19 o 
   8  10   7      362.81      337.69     23.94 o 
   9  10   7      254.06      267.58     29.68 o 
  10  10   7      346.66      374.67     33.97 o 
  11  10   7        4.47       20.39     28.74 o 
  12  10   7       16.19       32.23     32.06 o 
  13  10   7      115.06       66.62     34.98 o 
  14  10   7      475.98      441.42    101.17 o 
  -7  11   7      669.62      638.34     58.89 o 
  -6  11   7       66.85       44.94     39.11 o 
  -5  11   7     1409.04     1427.04     70.10 o 
  -4  11   7       45.23       10.39     59.34 o 
  -3  11   7      233.51      261.93     45.62 o 
  -2  11   7       84.35       66.60     32.20 o 
  -1  11   7      289.56      336.54     37.11 o 
   0  11   7     5591.84     5478.13    131.72 o 
   1  11   7      499.70      523.27     39.17 o 
   2  11   7      560.37      594.56     39.96 o 
   3  11   7      311.45      365.61     44.83 o 
   4  11   7      591.08      546.12     50.85 o 
   5  11   7      223.25      220.35     19.38 o 
   6  11   7     4924.91     5027.50     92.73 o 
   7  11   7      517.48      486.69     27.21 o 
   8  11   7      329.27      323.91     25.95 o 
   9  11   7      214.24      149.65     22.10 o 
  10  11   7      102.02      104.00     30.78 o 
  11  11   7     1217.01     1214.22     85.23 o 
  12  11   7       35.86       33.37     34.87 o 
  13  11   7       54.34       56.40     35.72 o 
  -6  12   7       78.60      108.14     42.95 o 
  -5  12   7       12.84       73.58     39.88 o 
  -4  12   7        0.19      -48.39     34.19 o 
  -3  12   7      710.48      675.49     54.12 o 
  -2  12   7       63.64       53.65     34.02 o 
  -1  12   7      215.45      306.14     40.05 o 
   0  12   7       12.41        7.24     40.65 o 
   1  12   7      654.62      655.93     44.47 o 
   2  12   7       24.69       42.22     41.31 o 
   3  12   7      327.74      384.95     51.76 o 
   4  12   7       56.20       43.00     40.13 o 
   5  12   7      753.25      707.16     58.95 o 
   6  12   7      816.12      763.11     64.18 o 
   7  12   7      195.86      190.46     23.23 o 
   8  12   7       38.09       43.22     21.94 o 
   9  12   7      292.46      326.98     29.44 o 
  10  12   7       51.99       12.86     20.84 o 
  11  12   7       21.74       12.44     24.72 o 
  12  12   7      464.14      492.68     45.77 o 
  13  12   7       20.28       51.11     39.97 o 
  -5  13   7      325.81      266.73     48.20 o 
  -4  13   7       92.49       37.60     39.21 o 
  -3  13   7      266.87      327.82     45.56 o 
  -2  13   7     1161.23     1177.83     61.08 o 
  -1  13   7       12.08      -17.33     33.30 o 
   0  13   7     1296.85     1361.35     64.42 o 
   1  13   7      475.01      417.35     41.57 o 
   2  13   7     1018.07     1113.03     77.12 o 
   3  13   7      327.89      321.56     54.25 o 
   4  13   7      578.31      652.00     60.39 o 
   5  13   7      182.72       86.40     42.87 o 
   6  13   7       53.46       54.90     44.31 o 
   7  13   7        4.08      -34.64     42.87 o 
   8  13   7        2.71      -17.68     21.79 o 
   9  13   7       27.65       44.08     25.07 o 
  10  13   7     1148.24     1372.57     73.87 o 
  11  13   7       92.26       81.37     28.36 o 
  12  13   7       33.59       25.82     30.55 o 
  -4  14   7       50.42       49.94     65.10 o 
  -3  14   7      436.03      472.33     52.03 o 
  -2  14   7      613.80      676.20     54.81 o 
  -1  14   7       57.40       -0.87     37.87 o 
   0  14   7      154.18       98.55     37.28 o 
   1  14   7       94.95       34.95     33.42 o 
   2  14   7       26.75      -16.47     41.44 o 
   3  14   7      712.19      869.90     74.38 o 
   4  14   7      263.18      203.78     49.41 o 
   5  14   7     1539.14     1519.68     89.80 o 
   6  14   7       27.18       24.18     43.79 o 
   7  14   7      567.95      469.26     60.26 o 
   8  14   7      751.76      846.50     73.07 o 
   9  14   7      106.73      105.22     51.24 o 
  10  14   7      108.62      165.48     30.03 o 
  11  14   7       10.19       14.16     28.56 o 
  -2  15   7      201.77      214.79     44.50 o 
  -1  15   7       45.55       50.56     49.08 o 
   0  15   7        0.96       11.80     37.82 o 
   1  15   7      103.64       97.51     55.55 o 
   2  15   7     1119.10     1139.82     87.06 o 
   3  15   7       74.68        4.97     46.27 o 
   4  15   7      567.64      565.86     69.15 o 
   5  15   7      559.42      507.17     64.05 o 
   6  15   7       12.39        6.14     47.45 o 
   7  15   7       12.92       30.06     53.98 o 
   8  15   7      125.64      181.69     61.17 o 
   9  15   7       31.21       28.10     52.55 o 
  10  15   7       47.20      132.67     63.66 o 
   0  16   7      294.33      273.71     67.97 o 
   1  16   7      786.63      783.89     77.64 o 
   2  16   7      237.27      224.30     63.53 o 
   3  16   7      588.71      721.80     77.51 o 
   4  16   7       51.78       16.60     50.46 o 
   5  16   7       11.74       37.51     51.76 o 
   6  16   7       92.47       66.79     53.72 o 
   7  16   7      430.94      574.88     71.89 o 
   8  16   7      116.60       74.64     56.99 o 
  -4 -11   8      167.25      149.14     67.06 o 
  -3 -11   8      156.31      188.23     63.92 o 
  -2 -11   8       59.71       45.49     59.21 o 
  -1 -11   8      203.06      155.16     61.70 o 
   0 -11   8     1739.25     1676.53    120.65 o 
   1 -11   8      710.67      715.53     84.83 o 
   2 -11   8      113.86       97.25     63.79 o 
   3 -11   8       71.56       80.91     61.57 o 
  -6 -10   8       60.69       80.26     63.79 o 
  -5 -10   8      366.70      468.09     71.63 o 
  -4 -10   8       31.94      -15.71     37.11 o 
  -3 -10   8      665.16      542.85     71.24 o 
  -2 -10   8       43.41       76.34     53.46 o 
  -1 -10   8       92.25       90.72     57.64 o 
   0 -10   8     1834.98     1641.89    108.23 o 
   1 -10   8        5.89       22.74     54.12 o 
   2 -10   8       65.84       42.74     59.87 o 
   3 -10   8      150.86      190.19     62.87 o 
   4 -10   8     1250.17     1176.16    100.39 o 
   5 -10   8       94.60      170.19     62.48 o 
   6 -10   8      936.39      897.09     94.77 o 
  -8  -9   8     1476.35     1564.25    114.11 o 
  -7  -9   8      271.87      319.07     69.15 o 
  -6  -9   8       60.04       82.22     61.04 o 
  -5  -9   8      381.50      377.89     67.84 o 
  -4  -9   8      114.69      144.83     49.80 o 
  -3  -9   8     2347.82     2346.44    118.95 o 
  -2  -9   8      115.07      146.92     53.85 o 
  -1  -9   8     1710.68     1675.09    102.22 o 
   0  -9   8     1438.51     1519.02    104.18 o 
   1  -9   8     1033.18     1039.83     85.09 o 
   2  -9   8      496.40      317.63     61.96 o 
   3  -9   8     4522.53     4087.41    169.54 o 
   4  -9   8      847.31      693.44     75.68 o 
   5  -9   8      372.83      389.53     72.02 o 
   6  -9   8      169.98      169.14     61.30 o 
   7  -9   8      110.19      203.00     64.05 o 
  -8  -8   8      321.96      306.00     72.28 o 
  -7  -8   8      378.80      308.61     69.15 o 
  -6  -8   8      160.19      144.18     59.74 o 
  -5  -8   8      145.28      151.50     55.68 o 
  -4  -8   8        3.48       -0.42     26.30 o 
  -3  -8   8       12.77       -4.94     24.33 o 
  -2  -8   8     5921.77     5942.06    137.24 o 
  -1  -8   8      604.33      657.46     58.63 o 
   0  -8   8        7.87        7.36     27.32 o 
   1  -8   8      520.52      421.81     61.04 o 
   2  -8   8      251.74      265.09     55.03 o 
   3  -8   8     1001.93      930.42     78.95 o 
   4  -8   8     1076.82     1232.24     92.81 o 
   5  -8   8     1688.64     1619.67    106.27 o 
   6  -8   8      399.84      368.09     64.18 o 
   7  -8   8       16.23      -18.56     48.76 o 
   8  -8   8        2.11      -51.50     52.55 o 
  -9  -7   8       44.51       49.35     40.81 o 
  -8  -7   8      792.83      843.56     58.35 o 
  -7  -7   8      150.42      148.36     58.95 o 
  -6  -7   8      259.96      212.54     59.21 o 
  -5  -7   8      459.20      492.21     30.67 o 
  -4  -7   8      522.97      541.79     36.89 o 
  -3  -7   8      586.60      609.14     79.74 o 
  -2  -7   8       70.62       56.85     60.00 o 
  -1  -7   8      336.67      369.25     69.54 o 
   0  -7   8       18.75       17.30     25.30 o 
   1  -7   8      603.13      694.34     42.81 o 
   2  -7   8      545.32      650.80     41.18 o 
   3  -7   8       94.83       40.13     43.92 o 
   4  -7   8      802.26      885.19     74.11 o 
   5  -7   8      352.23      321.56     57.12 o 
   6  -7   8      115.75       96.34     50.19 o 
   7  -7   8     1127.40      914.47     78.04 o 
   8  -7   8      170.86      132.80     53.33 o 
   9  -7   8        2.04      -29.72     32.86 o 
  10  -7   8      461.19      499.20     47.29 o 
 -10  -6   8     1036.42     1087.07    115.16 o 
  -9  -6   8      362.57      447.45     49.78 o 
  -8  -6   8       16.71        9.02     34.90 o 
  -7  -6   8        4.29      -13.99     31.75 o 
  -6  -6   8       57.85       26.14     48.36 o 
  -5  -6   8       26.80       45.41     20.53 o 
  -4  -6   8      859.00      769.27     38.69 o 
  -3  -6   8     3556.63     3707.81     92.00 o 
  -2  -6   8       44.09       46.35     31.57 o 
  -1  -6   8     1537.24     1586.56     57.82 o 
   0  -6   8     2172.98     2127.23     66.42 o 
   1  -6   8     1926.89     1946.82     64.29 o 
   2  -6   8     7494.40     7590.51    163.60 o 
   3  -6   8      251.68      250.86     31.18 o 
   4  -6   8       93.09       83.26     41.83 o 
   5  -6   8       18.22       29.54     42.74 o 
   6  -6   8        7.76       35.16     43.92 o 
   7  -6   8     1332.59     1226.62     89.02 o 
   8  -6   8     2528.61     2275.07    113.20 o 
   9  -6   8      436.66      481.95     61.50 o 
  10  -6   8       51.02       21.11     34.92 o 
 -10  -5   8      156.62      159.14     41.50 o 
  -9  -5   8      122.74       95.77     37.26 o 
  -8  -5   8      526.86      519.78     46.61 o 
  -7  -5   8       27.71      -42.58     30.59 o 
  -6  -5   8      551.05      572.09     43.87 o 
  -5  -5   8      347.47      310.74     24.72 o 
  -4  -5   8     2010.60     2022.43     60.45 o 
  -3  -5   8      382.16      373.94     29.72 o 
  -2  -5   8      121.22       98.36     24.24 o 
  -1  -5   8     3764.49     3572.75     87.77 o 
   0  -5   8      421.28      371.41     30.49 o 
   1  -5   8       57.04      101.86     23.07 o 
   2  -5   8     1217.61     1225.72     51.08 o 
   3  -5   8     2930.21     3018.95     81.70 o 
   4  -5   8      204.35      196.95     41.76 o 
   5  -5   8      249.76      187.73     29.01 o 
   6  -5   8       30.16       16.60     43.27 o 
   7  -5   8      893.22      852.51     68.62 o 
   8  -5   8     2638.79     2612.96    118.17 o 
   9  -5   8       47.07       42.74     32.16 o 
  10  -5   8      553.63      540.48     45.93 o 
  11  -5   8       17.08       34.44     36.20 o 
 -11  -4   8      419.70      416.51     48.70 o 
 -10  -4   8       40.84      127.58     39.97 o 
  -9  -4   8       38.00        6.57     35.12 o 
  -8  -4   8      399.67      340.86     39.23 o 
  -7  -4   8      301.99      263.71     37.98 o 
  -6  -4   8     3183.85     3134.36     59.09 o 
  -5  -4   8      966.90      923.84     31.51 o 
  -4  -4   8        4.07       -0.24     17.98 o 
  -3  -4   8      187.75      198.28     56.40 o 
  -2  -4   8       11.12       -8.35     18.37 o 
  -1  -4   8     1766.83     1753.09     53.60 o 
   0  -4   8      292.80      251.20     24.71 o 
   1  -4   8     3673.51     3553.54    115.29 o 
   2  -4   8      443.16      454.28     53.92 o 
   3  -4   8     1587.45     1595.80     55.62 o 
   4  -4   8      234.06      238.23     31.50 o 
   5  -4   8     1016.90      893.07     42.50 o 
   6  -4   8      154.81      114.26     27.27 o 
   7  -4   8      611.81      630.17     57.91 o 
   8  -4   8     1693.31     1699.28     90.06 o 
   9  -4   8      704.17      675.77     44.95 o 
  10  -4   8      190.33      225.55     34.57 o 
  11  -4   8      175.76      138.96     39.80 o 
  12  -4   8     1250.92     1192.37     88.49 o 
 -11  -3   8      153.86      180.73     44.55 o 
 -10  -3   8      359.75      347.66     63.85 o 
  -9  -3   8        0.93        2.76     60.78 o 
  -8  -3   8      191.86      231.23     36.03 o 
  -7  -3   8      188.69      194.92     33.66 o 
  -6  -3   8      651.41      643.36     25.58 o 
  -5  -3   8     3251.81     2969.85     55.09 o 
  -4  -3   8      377.48      362.52     26.46 o 
  -3  -3   8       10.20      -17.17     16.80 o 
  -2  -3   8      522.69      596.81     72.68 o 
  -1  -3   8     5260.73     5330.48    114.90 o 
   0  -3   8     6653.47     6491.46    275.87 o 
   1  -3   8      572.03      585.25     43.14 o 
   2  -3   8     2163.92     2175.76     61.41 o 
   3  -3   8     1054.80     1009.23     41.95 o 
   4  -3   8     1052.16     1046.67     51.96 o 
   5  -3   8     9651.96     9564.55    192.43 o 
   6  -3   8     2562.34     2552.75     89.08 o 
   7  -3   8     1674.78     1514.01     71.63 o 
   8  -3   8       46.83       49.47     25.44 o 
   9  -3   8      183.30      238.72     30.14 o 
  10  -3   8      657.21      686.73     43.27 o 
  11  -3   8     1001.23     1075.46     53.28 o 
  12  -3   8      114.54      129.54     51.76 o 
  13  -3   8      731.84      958.39     85.36 o 
 -11  -2   8        5.81      -38.20     36.60 o 
 -10  -2   8        8.21      -46.88     31.25 o 
  -9  -2   8      801.58      814.36     49.88 o 
  -8  -2   8      249.07      270.72     36.78 o 
  -7  -2   8       22.40       10.78     26.23 o 
  -6  -2   8        2.91       -8.71     14.73 o 
  -5  -2   8     1369.22     1406.14     35.11 o 
  -4  -2   8      187.75      173.07     18.57 o 
  -3  -2   8     1461.89     1439.81     59.54 o 
  -2  -2   8       84.40       54.46     21.24 o 
  -1  -2   8     3320.97     3359.90     78.34 o 
   0  -2   8     1997.93     1997.56     40.72 o 
   1  -2   8     4247.81     3947.66     89.33 o 
   2  -2   8     1007.34      945.18     37.25 o 
   3  -2   8      159.30      147.05     20.69 o 
   4  -2   8     2282.80     2222.48     61.30 o 
   5  -2   8      850.54      833.53     51.83 o 
   6  -2   8     4405.24     4235.71     97.44 o 
   7  -2   8       92.79       70.70     22.67 o 
   8  -2   8      231.54      254.11     31.76 o 
   9  -2   8       13.90       -5.37     22.65 o 
  10  -2   8      849.60      852.61     44.18 o 
  11  -2   8      223.89      171.10     43.40 o 
  12  -2   8     1381.01     1368.44     88.89 o 
  13  -2   8      351.38      356.98     60.39 o 
 -11  -1   8        5.25      -12.14     34.75 o 
 -10  -1   8      349.80      336.92     42.18 o 
  -9  -1   8      313.45      259.48     93.92 o 
  -8  -1   8     2946.19     2978.27     86.62 o 
  -7  -1   8       57.59       58.11     27.45 o 
  -6  -1   8       53.88       46.23     19.02 o 
  -5  -1   8     1208.23     1198.66     31.97 o 
  -4  -1   8      561.31      511.32     20.95 o 
  -3  -1   8     4036.45     3875.48     87.03 o 
  -2  -1   8     4800.40     4385.31     95.86 o 
  -1  -1   8       86.15      117.01     12.90 o 
   0  -1   8     2562.60     2528.60     54.24 o 
   1  -1   8        3.92      -10.21     15.16 o 
   2  -1   8     1576.47     1643.22     47.50 o 
   3  -1   8     5189.44     5032.74    107.31 o 
   4  -1   8      330.42      248.67     21.49 o 
   5  -1   8     1466.94     1452.71     46.23 o 
   6  -1   8      284.90      296.01     34.64 o 
   7  -1   8      122.64       23.76     22.48 o 
   8  -1   8      101.30      101.06     17.14 o 
   9  -1   8     3495.32     3455.50    101.76 o 
  10  -1   8      814.26      785.33     76.47 o 
  11  -1   8       26.25       21.31     35.29 o 
  12  -1   8      144.38       80.78     42.22 o 
  13  -1   8       70.41       72.94     46.80 o 
  14  -1   8       13.84       47.19     55.68 o 
 -11   0   8      288.25      286.22     36.95 o 
 -10   0   8      565.91      663.26     47.23 o 
  -9   0   8      305.66      355.84     37.96 o 
  -8   0   8     1285.34     1209.08     57.84 o 
  -7   0   8     1036.75     1052.51     36.74 o 
  -6   0   8       18.93       22.25     17.61 o 
  -5   0   8     1094.61     1092.30     35.31 o 
  -4   0   8        0.81      -20.52     13.68 o 
  -3   0   8       11.83        5.45     13.47 o 
  -2   0   8     4212.63     4336.19     65.89 o 
  -1   0   8     3894.62     4119.02     61.83 o 
   0   0   8     1083.49     1095.91     22.87 o 
   1   0   8      298.93      331.05     11.88 o 
   2   0   8      230.89      220.02     11.52 o 
   3   0   8      539.69      553.04     16.58 o 
   4   0   8    14240.15    14425.71    240.80 o 
   5   0   8     8308.94     8288.18    163.35 o 
   6   0   8      603.17      571.22     43.66 o 
   7   0   8        0.75        2.62     13.60 o 
   8   0   8     1460.88     1454.79     38.89 o 
   9   0   8      102.79      119.54     18.16 o 
  10   0   8       46.27       44.68     23.09 o 
  11   0   8      948.35     1021.00     69.80 o 
  12   0   8        5.72       -6.01     40.00 o 
  13   0   8       14.35       -6.93     42.61 o 
  14   0   8       99.74       41.44     51.50 o 
 -11   1   8       32.46       43.92     62.48 o 
 -10   1   8     1884.07     2039.04     62.83 o 
  -9   1   8       26.49       29.30     24.82 o 
  -8   1   8       43.59       42.87     25.02 o 
  -7   1   8        1.89        9.08     20.16 o 
  -6   1   8     1015.42      980.80     36.33 o 
  -5   1   8     2180.35     2259.48     45.22 o 
  -4   1   8      981.26     1009.51     32.05 o 
  -3   1   8     1422.76     1432.64     31.30 o 
  -2   1   8      590.32      666.54     20.88 o 
  -1   1   8        9.15        1.71      9.12 o 
   0   1   8     2737.25     2964.67     60.11 o 
   1   1   8     8749.34     9161.19    123.89 o 
   2   1   8     1583.68     1512.33     31.84 o 
   3   1   8      280.44      275.55     13.62 o 
   4   1   8       44.53       70.55     11.15 o 
   5   1   8      164.72       93.79     15.01 o 
   6   1   8     3023.55     3063.37     71.38 o 
   7   1   8     2790.68     2870.02     56.50 o 
   8   1   8      590.20      593.58     24.49 o 
   9   1   8      261.27      246.16     30.65 o 
  10   1   8     1125.53     1145.58     53.40 o 
  11   1   8       78.18       97.77     37.38 o 
  12   1   8      228.99      282.73     50.98 o 
  13   1   8       28.19       36.21     44.97 o 
  14   1   8      177.41      114.51     53.46 o 
 -11   2   8     1323.14     1328.05    109.02 o 
 -10   2   8      505.09      560.89     79.08 o 
  -9   2   8      981.99     1239.16     90.85 o 
  -8   2   8      342.11      401.64     39.33 o 
  -7   2   8       29.25       31.52     19.96 o 
  -6   2   8      695.76      697.91     26.33 o 
  -5   2   8      232.99      224.88     17.53 o 
  -4   2   8     2708.41     2675.69     48.50 o 
  -3   2   8     4354.24     4318.28     78.60 o 
  -2   2   8      864.84      865.74     32.13 o 
  -1   2   8       75.96       81.34     13.26 o 
   0   2   8     3436.97     3479.25     62.37 o 
   1   2   8     1731.26     1844.98     34.30 o 
   2   2   8     3254.45     3029.68     46.99 o 
   3   2   8     5718.16     5642.55     92.19 o 
   4   2   8      115.72      147.54     14.55 o 
   5   2   8       58.84       47.60     12.61 o 
   6   2   8       45.69       19.67     15.51 o 
   7   2   8     3804.62     3710.25     67.41 o 
   8   2   8     1834.57     1871.98     42.37 o 
   9   2   8      322.41      360.63     20.53 o 
  10   2   8       94.37       78.82     32.16 o 
  11   2   8       35.92       36.73     32.68 o 
  12   2   8        1.34       18.17     36.73 o 
  13   2   8       13.93       63.53     45.10 o 
  14   2   8      427.71      494.10     65.75 o 
 -11   3   8      215.49      255.68     70.72 o 
 -10   3   8       12.09      -53.20     51.50 o 
  -9   3   8       10.61      -24.18     52.15 o 
  -8   3   8      176.33      161.43     49.28 o 
  -7   3   8      233.86      257.93     21.36 o 
  -6   3   8      810.32      811.72     28.39 o 
  -5   3   8     5779.08     5795.11     89.50 o 
  -4   3   8      302.95      295.81     17.09 o 
  -3   3   8      401.85      417.91     20.27 o 
  -2   3   8     1996.41     1950.99     66.53 o 
  -1   3   8      521.38      519.48     23.13 o 
   0   3   8     2612.43     2798.75     53.70 o 
   1   3   8      605.19      618.52     21.35 o 
   2   3   8     5998.41     6325.15    103.68 o 
   3   3   8     1644.64     1581.47     35.33 o 
   4   3   8       27.40       10.78     10.21 o 
   5   3   8        2.89       16.08     10.29 o 
   6   3   8     1950.54     2210.12     51.88 o 
   7   3   8      103.88       84.58     17.19 o 
   8   3   8     3571.17     3482.66     63.95 o 
   9   3   8      156.03      156.86     16.55 o 
  10   3   8      967.47      916.30     61.04 o 
  11   3   8      496.19      438.41     48.36 o 
  12   3   8        3.37      -41.17     35.95 o 
  13   3   8     2688.70     2709.82    120.91 o 
  14   3   8       80.73       84.31     52.42 o 
  15   3   8       67.31       80.39     56.21 o 
 -10   4   8       22.53       14.12     62.22 o 
  -9   4   8      118.15       57.25     54.38 o 
  -8   4   8     1350.33     1339.84     61.23 o 
  -7   4   8       30.71       51.46     28.24 o 
  -6   4   8     2043.97     2040.05     68.99 o 
  -5   4   8     3204.33     3212.49     56.55 o 
  -4   4   8      139.58      160.09     30.96 o 
  -3   4   8        0.69        4.65     12.19 o 
  -2   4   8      292.87      288.36     16.45 o 
  -1   4   8    10828.45    10846.33    213.19 o 
   0   4   8    14381.93    14668.58    280.05 o 
   1   4   8      597.52      638.12     30.31 o 
   2   4   8      672.75      630.50     33.57 o 
   3   4   8     1459.29     1331.66     39.56 o 
   4   4   8     1676.16     1850.05     40.22 o 
   5   4   8      624.73      619.34     18.70 o 
   6   4   8      923.19      893.28     39.90 o 
   7   4   8     3804.97     3997.05     70.10 o 
   8   4   8      693.86      641.64     23.48 o 
   9   4   8     4054.74     4019.87     71.51 o 
  10   4   8      675.74      599.45     49.80 o 
  11   4   8       60.24       73.85     34.12 o 
  12   4   8      605.64      721.93     63.79 o 
  13   4   8      147.70      162.74     44.97 o 
  14   4   8      361.83      340.12     56.60 o 
  15   4   8       56.42       63.92     54.64 o 
 -10   5   8      240.39      204.04     67.06 o 
  -9   5   8       58.94       34.20     36.47 o 
  -8   5   8        7.50       -5.66     31.73 o 
  -7   5   8      365.86      389.27     40.72 o 
  -6   5   8      799.89      868.79     46.88 o 
  -5   5   8     5538.33     5281.33    185.29 o 
  -4   5   8       73.17      105.21     47.38 o 
  -3   5   8       65.56       95.52     13.78 o 
  -2   5   8        3.21       14.43     10.81 o 
  -1   5   8      793.70      822.17     36.83 o 
   0   5   8    10753.28    10976.25    216.17 o 
   1   5   8     2198.47     2170.80     57.06 o 
   2   5   8     1476.18     1430.53     43.26 o 
   3   5   8      249.24      299.33     17.21 o 
   4   5   8     4746.65     4902.84     84.30 o 
   5   5   8     3785.01     3732.45     66.75 o 
   6   5   8     1842.91     1763.89     37.73 o 
   7   5   8       28.19       31.01     14.84 o 
   8   5   8      535.24      488.40     20.97 o 
   9   5   8       33.88       28.76     27.45 o 
  10   5   8        7.44       30.33     29.41 o 
  11   5   8     1834.89     1740.06     86.14 o 
  12   5   8      748.66      665.72     60.65 o 
  13   5   8       84.96       35.68     45.10 o 
  14   5   8        3.72      -26.01     41.31 o 
  15   5   8      219.76      238.55     58.95 o 
 -10   6   8       21.73      -31.20     67.19 o 
  -9   6   8      974.22      916.95     74.70 o 
  -8   6   8      825.00      833.04     79.15 o 
  -7   6   8      389.33      463.99     40.96 o 
  -6   6   8       75.72       31.79     30.41 o 
  -5   6   8      183.36      217.06     30.45 o 
  -4   6   8      586.74      624.61     46.01 o 
  -3   6   8     3624.72     3572.49    137.90 o 
  -2   6   8      569.14      577.33     32.56 o 
  -1   6   8      344.66      326.70     25.63 o 
   0   6   8      716.66      744.23     57.84 o 
   1   6   8     6408.10     6514.58    107.34 o 
   2   6   8     1224.23     1235.76     30.42 o 
   3   6   8       41.44       28.51     13.20 o 
   4   6   8      124.28      126.53     15.45 o 
   5   6   8        0.33       11.71     21.83 o 
   6   6   8     1016.20     1023.08     37.32 o 
   7   6   8     3627.96     3632.17     79.35 o 
   8   6   8      375.55      423.41     23.34 o 
   9   6   8     1856.45     1805.68     80.65 o 
  10   6   8     1568.29     1520.20     77.12 o 
  11   6   8        7.66      -14.77     35.29 o 
  12   6   8      609.97      609.91     57.91 o 
  13   6   8      294.42      243.26     50.46 o 
  14   6   8       62.40       70.59     46.80 o 
  15   6   8       59.53      -29.02     53.20 o 
  -9   7   8      173.75      147.79     41.38 o 
  -8   7   8      737.73      755.42     54.49 o 
  -7   7   8      598.00      607.92     46.86 o 
  -6   7   8      164.84      169.71     32.82 o 
  -5   7   8      372.50      349.11     35.03 o 
  -4   7   8       50.19       54.99     26.53 o 
  -3   7   8      386.10      371.77     31.99 o 
  -2   7   8     5407.27     5525.50    191.23 o 
  -1   7   8      445.20      382.61     29.85 o 
   0   7   8      543.52      580.24     31.87 o 
   1   7   8      159.85      159.09     16.52 o 
   2   7   8      197.45      231.21     17.99 o 
   3   7   8     8069.31     8141.37    159.63 o 
   4   7   8     7290.46     7412.66    147.61 o 
   5   7   8      670.87      703.93     46.53 o 
   6   7   8      653.03      655.72     31.48 o 
   7   7   8        1.56       -8.98     11.50 o 
   8   7   8       93.25      119.65     15.22 o 
   9   7   8     3477.36     3582.95     89.69 o 
  10   7   8     1110.92     1088.53     49.49 o 
  11   7   8       24.36       43.99     25.29 o 
  12   7   8       45.99       22.52     26.92 o 
  13   7   8      251.00      167.18     53.33 o 
  14   7   8      174.32      183.26     57.12 o 
  15   7   8      514.30      538.28     70.59 o 
  -9   8   8        8.53        2.72     39.42 o 
  -8   8   8      229.37      275.27     46.47 o 
  -7   8   8      945.23      914.85     55.28 o 
  -6   8   8       40.65       84.11     34.64 o 
  -5   8   8     1080.93     1037.05     52.64 o 
  -4   8   8        6.81      -25.92     26.00 o 
  -3   8   8       36.48       67.51     26.84 o 
  -2   8   8      335.02      368.89     39.80 o 
  -1   8   8     3104.36     3024.18     83.36 o 
   0   8   8      600.36      472.14     31.75 o 
   1   8   8     1317.15     1330.35     48.78 o 
   2   8   8      165.97      176.87     13.11 o 
   3   8   8      456.06      487.10     62.94 o 
   4   8   8     1516.38     1439.10     42.65 o 
   5   8   8     3639.57     3692.66    105.94 o 
   6   8   8       30.56       31.97     13.68 o 
   7   8   8        3.66      -11.89     13.72 o 
   8   8   8        6.00       35.32     19.07 o 
   9   8   8       75.83       31.17     22.87 o 
  10   8   8     2865.78     2868.12     79.86 o 
  11   8   8      731.61      836.23     44.50 o 
  12   8   8      357.49      336.43     37.06 o 
  13   8   8        1.41       15.18     85.68 o 
  14   8   8       38.05       32.09    102.74 o 
  15   8   8      217.33      321.69     69.67 o 
  -8   9   8       19.35       35.17     41.10 o 
  -7   9   8       42.60       49.94     36.66 o 
  -6   9   8        0.15      -20.80     31.30 o 
  -5   9   8       30.81      -14.71     28.96 o 
  -4   9   8     2266.13     2217.79     77.49 o 
  -3   9   8      725.62      747.74     48.43 o 
  -2   9   8      646.51      704.49    101.56 o 
  -1   9   8      476.58      482.19     66.60 o 
   0   9   8       15.12       14.77     21.81 o 
   1   9   8     1393.76     1366.72     54.25 o 
   2   9   8      548.88      528.71     35.39 o 
   3   9   8       31.34       43.19     14.69 o 
   4   9   8        2.07      -22.07     14.71 o 
   5   9   8     2106.92     2089.42     46.42 o 
   6   9   8      525.50      509.07     23.75 o 
   7   9   8     3019.67     3058.87     63.26 o 
   8   9   8        6.07      -12.10     14.43 o 
   9   9   8      109.42      109.48     36.34 o 
  10   9   8       16.51       15.36     24.67 o 
  11   9   8       67.69       47.52     27.45 o 
  12   9   8       58.08       26.26     30.67 o 
  13   9   8       40.41        5.75     32.51 o 
  14   9   8      429.09      434.86     49.50 o 
  -7  10   8      973.03     1081.08     64.91 o 
  -6  10   8      259.06      297.60     45.96 o 
  -5  10   8     1474.55     1461.33     67.62 o 
  -4  10   8      388.77      342.96     44.64 o 
  -3  10   8     2218.47     2194.35    128.03 o 
  -2  10   8      343.36      352.90     36.88 o 
  -1  10   8      118.02       69.53     52.02 o 
   0  10   8       48.10       70.08     31.96 o 
   1  10   8       73.46       45.48     27.47 o 
   2  10   8     4055.60     4128.43    104.97 o 
   3  10   8     2601.32     2606.30    106.92 o 
   4  10   8        1.56        0.82     12.71 o 
   5  10   8      458.04      464.15     28.49 o 
   6  10   8       44.29       49.11     16.22 o 
   7  10   8     1903.08     1904.45    134.07 o 
   8  10   8      958.36      978.32     35.82 o 
   9  10   8      409.45      455.67     35.96 o 
  10  10   8      463.52      470.22     35.63 o 
  11  10   8      688.92      658.27     43.53 o 
  12  10   8      351.80      276.00     39.70 o 
  13  10   8      777.31      908.73     56.70 o 
  14  10   8       47.66        9.66     37.27 o 
  -7  11   8      153.25      118.97     53.07 o 
  -6  11   8      616.57      622.01     54.15 o 
  -5  11   8        2.32        8.32     36.89 o 
  -4  11   8       16.80       61.52     36.04 o 
  -3  11   8      320.43      395.94     49.34 o 
  -2  11   8     1341.42     1256.92     65.36 o 
  -1  11   8     1637.75     1618.30     66.38 o 
   0  11   8       21.21      -21.92     27.13 o 
   1  11   8      342.74      352.44     47.25 o 
   2  11   8      467.66      482.68     39.11 o 
   3  11   8      458.99      505.73     51.11 o 
   4  11   8       62.65       23.79     34.12 o 
   5  11   8       66.95       44.05     34.51 o 
   6  11   8      104.16      133.89     19.14 o 
   7  11   8      615.41      642.58     46.33 o 
   8  11   8     3019.90     3070.33     67.97 o 
   9  11   8       13.70       -5.34     19.23 o 
  10  11   8      512.97      468.51     33.87 o 
  11  11   8      267.68      133.51     31.33 o 
  12  11   8      219.05      265.37     40.34 o 
  13  11   8      418.63      360.89     44.13 o 
  -6  12   8      961.15      974.26     65.48 o 
  -5  12   8      495.32      480.19     51.05 o 
  -4  12   8        1.18        3.52     43.07 o 
  -3  12   8      472.70      474.79     72.48 o 
  -2  12   8        7.23       12.52     35.19 o 
  -1  12   8      173.70      166.01     36.94 o 
   0  12   8      465.30      426.81     40.08 o 
   1  12   8      313.50      313.67     37.25 o 
   2  12   8      601.41      584.05     65.94 o 
   3  12   8      819.89      909.64     69.41 o 
   4  12   8       23.31       35.42     37.65 o 
   5  12   8     2948.40     2876.87    117.64 o 
   6  12   8       96.36       61.96     38.82 o 
   7  12   8       62.40       32.56     20.02 o 
   8  12   8       67.26      102.35     22.15 o 
   9  12   8      395.17      339.02     28.44 o 
  10  12   8       20.65        1.69     22.32 o 
  11  12   8      291.43      278.72     31.23 o 
  12  12   8        3.24      -15.22     32.38 o 
  13  12   8      386.78      453.12     48.79 o 
  -5  13   8      883.51      959.12     64.75 o 
  -4  13   8       10.03       35.69     39.19 o 
  -3  13   8      276.83      300.87     46.00 o 
  -2  13   8      218.10      166.86     40.29 o 
  -1  13   8       35.69       -6.02     32.80 o 
   0  13   8     3984.03     4054.37    113.91 o 
   1  13   8     2997.61     2987.79     92.98 o 
   2  13   8      253.11      211.49     49.02 o 
   3  13   8      587.87      572.00     63.53 o 
   4  13   8        0.73       46.01     39.87 o 
   5  13   8      185.88      202.48     50.32 o 
   6  13   8       69.89       90.06     43.00 o 
   7  13   8      570.05      594.22     60.91 o 
   8  13   8      508.79      393.19     58.30 o 
   9  13   8       54.13       52.05     24.73 o 
  10  13   8       20.33      -13.09     25.05 o 
  11  13   8      159.97      135.68     60.51 o 
  12  13   8      566.79      519.48     40.36 o 
  -3  14   8      724.26      720.34     57.47 o 
  -2  14   8      489.31      505.85     53.24 o 
  -1  14   8       39.35       73.62     39.41 o 
   0  14   8      713.51      718.42     61.89 o 
   1  14   8      942.55      950.17     81.24 o 
   2  14   8      380.40      308.09     58.82 o 
   3  14   8        5.73      -50.98     45.23 o 
   4  14   8      333.67      315.02     58.56 o 
   5  14   8       28.41       39.48     45.36 o 
   6  14   8       31.66       83.00     44.44 o 
   7  14   8      478.84      522.46     62.48 o 
   8  14   8        3.94      -45.36     47.45 o 
   9  14   8       57.84       39.08     49.41 o 
  10  14   8       24.77       -3.40     54.38 o 
  11  14   8       32.65       13.00     28.84 o 
  -2  15   8      122.78      195.63     48.83 o 
  -1  15   8      954.88     1021.58     62.87 o 
   0  15   8       34.38       62.67     42.42 o 
   1  15   8      235.63      308.61     63.92 o 
   2  15   8       48.66       68.62     50.06 o 
   3  15   8      138.38      116.20     54.51 o 
   4  15   8      919.15      896.83     76.47 o 
   5  15   8      109.65      230.58     58.82 o 
   6  15   8       32.24       85.62     53.59 o 
   7  15   8      301.90      252.02     57.78 o 
   8  15   8      101.54      110.19     54.12 o 
   9  15   8       15.12       32.42     57.25 o 
   1  16   8      117.36      156.20     58.82 o 
   2  16   8       35.48       53.07     57.78 o 
   3  16   8      151.10      152.41     61.57 o 
   4  16   8       10.56      -18.43     49.67 o 
   5  16   8     1111.57      999.70     83.00 o 
   6  16   8      131.00      162.48     62.22 o 
   7  16   8       39.04      103.39     56.86 o 
   8  16   8      251.69      333.32     69.80 o 
  -2 -11   9      177.68      172.15     69.93 o 
  -1 -11   9        3.71       67.84     60.39 o 
   0 -11   9       27.38      -12.16     63.13 o 
   1 -11   9       55.17      106.40     64.44 o 
  -5 -10   9      763.19      817.48     86.53 o 
  -4 -10   9      139.50      144.05     66.27 o 
  -3 -10   9        1.50      -73.13     48.76 o 
  -2 -10   9        0.49      -42.48     54.64 o 
  -1 -10   9     2162.34     2270.23    132.28 o 
   0 -10   9      803.31      826.37     85.23 o 
   1 -10   9      879.57      968.72     92.15 o 
   2 -10   9       95.70      144.44     67.84 o 
   3 -10   9        5.52       24.84     56.08 o 
   4 -10   9        3.69       36.60     63.92 o 
   5 -10   9      215.53      195.42     73.85 o 
  -6  -9   9      996.10      898.52     89.41 o 
  -5  -9   9      349.46      522.46     76.47 o 
  -4  -9   9      522.36      587.95     70.85 o 
  -3  -9   9      255.68      199.60     56.86 o 
  -2  -9   9        1.44      -57.25     48.23 o 
  -1  -9   9      552.64      483.51     69.93 o 
   0  -9   9     1202.89     1148.71     93.59 o 
   1  -9   9     2227.32     2190.63    127.18 o 
   2  -9   9     1903.27     1836.26    114.24 o 
   3  -9   9      361.15      390.44     68.89 o 
   4  -9   9      113.60       41.31     55.55 o 
   5  -9   9     1758.38     1709.99    113.98 o 
   6  -9   9       27.96       -4.84     62.87 o 
  -7  -8   9      231.74      355.15     69.28 o 
  -6  -8   9        1.51      -13.33     55.95 o 
  -5  -8   9      174.36      218.55     61.96 o 
  -4  -8   9       20.60        0.14     28.56 o 
  -3  -8   9       43.94       79.88     30.22 o 
  -2  -8   9      349.87      362.98     39.26 o 
  -1  -8   9     1061.80     1158.85     57.06 o 
   0  -8   9     1311.54     1383.36     61.40 o 
   1  -8   9       44.21       53.72     48.10 o 
   2  -8   9        3.79      -11.63     51.11 o 
   3  -8   9      295.18      370.97     63.66 o 
   4  -8   9     2102.86     2155.34    123.79 o 
   5  -8   9        9.05      -71.76     53.72 o 
   6  -8   9      715.30      741.54     84.05 o 
   7  -8   9      708.13      662.46     83.00 o 
   8  -8   9      116.15      -30.59     60.65 o 
  -8  -7   9      638.51      690.56     80.91 o 
  -7  -7   9      297.26      252.41     63.53 o 
  -6  -7   9     1420.04     1465.82     99.73 o 
  -5  -7   9      645.64      662.68     65.88 o 
  -4  -7   9       45.72       48.58     26.73 o 
  -3  -7   9     2543.42     2632.68     78.79 o 
  -2  -7   9     1323.32     1376.72     57.08 o 
  -1  -7   9     1790.63     1800.13     64.17 o 
   0  -7   9     1801.97     1931.33     67.96 o 
   1  -7   9      928.48      923.13     49.26 o 
   2  -7   9        1.60        0.60     26.76 o 
   3  -7   9      337.61      400.76     52.35 o 
   4  -7   9     1540.81     1560.20     98.43 o 
   5  -7   9     2142.66     2174.29    116.07 o 
   6  -7   9        3.75       50.32     50.85 o 
   7  -7   9        1.00      -45.10     47.97 o 
   8  -7   9      212.19      185.48     59.61 o 
   9  -7   9      393.92      460.61    106.40 o 
  -9  -6   9      656.45      803.19     61.78 o 
  -8  -6   9      347.64      264.87     45.17 o 
  -7  -6   9      787.21      737.49     75.55 o 
  -6  -6   9     1266.42     1151.33     86.14 o 
  -5  -6   9      369.55      307.48     26.93 o 
  -4  -6   9      532.05      464.67     35.05 o 
  -3  -6   9       11.97      -33.24     22.16 o 
  -2  -6   9      730.75      762.51     41.19 o 
  -1  -6   9     1261.09     1235.85     52.39 o 
   0  -6   9      293.51      281.63     32.39 o 
   1  -6   9     1243.66     1206.14     52.15 o 
   2  -6   9        7.82      -23.25     44.38 o 
   3  -6   9      621.07      672.29     41.26 o 
   4  -6   9     2714.45     2654.39    126.40 o 
   5  -6   9     2329.33     2422.51    117.38 o 
   6  -6   9     1571.32     1442.03     92.94 o 
   7  -6   9       46.52       17.25     50.19 o 
   8  -6   9      111.75      117.38     56.99 o 
   9  -6   9      450.23      440.95     66.47 o 
  10  -6   9     2716.83     3038.28    168.82 o 
  -9  -5   9       10.30      -10.99     35.86 o 
  -8  -5   9      524.04      504.68     78.30 o 
  -7  -5   9       11.64      -21.56     31.93 o 
  -6  -5   9        4.09       18.56     43.79 o 
  -5  -5   9     2213.22     2085.63     54.50 o 
  -4  -5   9     2862.04     2905.28     78.01 o 
  -3  -5   9      311.23      335.51     29.81 o 
  -2  -5   9      304.11      351.22     45.62 o 
  -1  -5   9     1866.52     1999.44     63.27 o 
   0  -5   9        0.57        8.10     22.41 o 
   1  -5   9       39.05       32.09     23.28 o 
   2  -5   9     2326.88     2228.34     69.56 o 
   3  -5   9      542.42      578.57     70.26 o 
   4  -5   9      310.71      315.95     32.78 o 
   5  -5   9     1432.85     1675.79    110.19 o 
   6  -5   9        8.72       -9.80     44.05 o 
   7  -5   9     1888.97     1697.97     96.07 o 
   8  -5   9       72.21      104.83     48.23 o 
   9  -5   9      270.34      289.01     39.71 o 
  10  -5   9       36.94       45.15     33.46 o 
  11  -5   9      599.76      683.01     54.04 o 
 -10  -4   9      203.34      235.41     46.34 o 
  -9  -4   9     1556.26     1619.84     89.47 o 
  -8  -4   9       29.84      -16.10     42.61 o 
  -7  -4   9       16.13       15.94     31.46 o 
  -6  -4   9     1275.72     1070.81     78.30 o 
  -5  -4   9      311.46      342.57     25.08 o 
  -4  -4   9     2662.70     2700.41     72.50 o 
  -3  -4   9     4196.99     4002.36     94.90 o 
  -2  -4   9      687.94      609.43     33.55 o 
  -1  -4   9     1875.44     1869.53     71.89 o 
   0  -4   9      389.35      346.92     28.81 o 
   1  -4   9     2479.08     2497.59     73.33 o 
   2  -4   9     8900.09     9122.88    187.44 o 
   3  -4   9     1031.16     1033.92     51.83 o 
   4  -4   9       38.72       -0.09     22.20 o 
   5  -4   9      126.03       96.59     26.39 o 
   6  -4   9      112.28       96.50     27.37 o 
   7  -4   9       20.76       27.06     40.00 o 
   8  -4   9     2458.18     2358.60    110.06 o 
   9  -4   9     1650.54     1613.07     64.54 o 
  10  -4   9       83.49       83.79     39.61 o 
  11  -4   9      623.00      709.42     50.78 o 
  12  -4   9      173.18      245.61     56.34 o 
 -10  -3   9       92.91       42.45     37.58 o 
  -9  -3   9       98.72       51.52     50.19 o 
  -8  -3   9      511.26      514.78     54.12 o 
  -7  -3   9       31.75       43.90     29.80 o 
  -6  -3   9      465.04      441.14     24.49 o 
  -5  -3   9      334.56      332.24     24.43 o 
  -4  -3   9      265.14      212.64     24.40 o 
  -3  -3   9     4807.61     4735.88    106.53 o 
  -2  -3   9       53.55       79.98     21.86 o 
  -1  -3   9     1069.54      983.01     41.76 o 
   0  -3   9      240.25      258.74     26.80 o 
   1  -3   9      176.81      165.03     23.31 o 
   2  -3   9      584.63      579.73     39.34 o 
   3  -3   9     2039.18     2067.59     80.39 o 
   4  -3   9       26.11       29.30     21.27 o 
   5  -3   9        4.41        6.05     43.27 o 
   6  -3   9     2194.03     2026.04     62.74 o 
   7  -3   9     1639.56     1493.39     55.28 o 
   8  -3   9      446.91      592.39     60.26 o 
   9  -3   9      963.68     1005.27     82.35 o 
  10  -3   9      613.17      652.40     43.92 o 
  11  -3   9      776.52      864.28     51.93 o 
  12  -3   9       30.72        7.71     45.10 o 
 -10  -2   9        4.16       13.11     35.61 o 
  -9  -2   9        0.42        3.34     33.59 o 
  -8  -2   9        9.27      -43.86     29.24 o 
  -7  -2   9      127.49      130.52     31.34 o 
  -6  -2   9     2832.74     2784.28     54.43 o 
  -5  -2   9      624.83      616.13     25.96 o 
  -4  -2   9      100.56       84.29     24.70 o 
  -3  -2   9     1621.67     1637.70     51.39 o 
  -2  -2   9       75.46       72.65     20.88 o 
  -1  -2   9     1181.16     1159.51     31.95 o 
   0  -2   9     3048.38     3032.41     75.38 o 
   1  -2   9     4351.10     4354.83    121.30 o 
   2  -2   9      267.36      276.74     24.93 o 
   3  -2   9     3347.76     3383.26     82.79 o 
   4  -2   9     4622.45     4500.40    103.03 o 
   5  -2   9      191.90      204.58     34.18 o 
   6  -2   9     1952.27     1893.16     58.81 o 
   7  -2   9     2110.12     1948.86    100.32 o 
   8  -2   9        1.66      -16.60     20.84 o 
   9  -2   9      176.35      184.60     28.94 o 
  10  -2   9        7.83       19.36     26.51 o 
  11  -2   9      195.49      113.59     42.48 o 
  12  -2   9     3095.29     3351.63    143.52 o 
  13  -2   9        0.91       38.17     51.63 o 
 -10  -1   9      141.36      141.45     56.27 o 
  -9  -1   9       97.50       61.59     32.51 o 
  -8  -1   9       96.23       66.16     30.61 o 
  -7  -1   9       37.40       15.72     28.24 o 
  -6  -1   9       82.27       86.43     25.60 o 
  -5  -1   9     1082.25     1095.98     31.85 o 
  -4  -1   9     1029.24     1043.20     40.62 o 
  -3  -1   9      873.45      848.21     30.70 o 
  -2  -1   9     1954.66     1954.40     47.01 o 
  -1  -1   9      987.91     1011.94     43.34 o 
   0  -1   9    15053.64    15347.74    237.01 o 
   1  -1   9     2908.21     3121.60     75.66 o 
   2  -1   9     5057.44     4990.96    108.78 o 
   3  -1   9        7.60       -3.66     16.17 o 
   4  -1   9       66.08       65.58     23.27 o 
   5  -1   9     3179.84     3259.49     80.37 o 
   6  -1   9     2031.75     2218.74     64.31 o 
   7  -1   9     6914.38     7012.69    146.80 o 
   8  -1   9     4974.74     4892.74    133.50 o 
   9  -1   9     2405.12     2512.85     78.35 o 
  10  -1   9       74.43       71.46     26.94 o 
  11  -1   9      139.73      190.58     46.80 o 
  12  -1   9      288.72      368.87     57.91 o 
  13  -1   9       21.30       60.26     45.49 o 
 -10   0   9       12.69        0.18     28.25 o 
  -9   0   9       83.33       74.81     26.99 o 
  -8   0   9      634.52      664.33     39.29 o 
  -7   0   9     1550.19     1556.43     41.27 o 
  -6   0   9      531.22      527.71     24.91 o 
  -5   0   9     3951.17     3984.60     60.69 o 
  -4   0   9      253.77      249.99     17.81 o 
  -3   0   9      244.52      215.30     20.95 o 
  -2   0   9      149.39      178.13     17.32 o 
  -1   0   9     2640.77     2482.98     42.46 o 
   0   0   9      491.44      440.42     15.76 o 
   1   0   9     2709.37     2712.81     42.83 o 
   2   0   9      252.04      262.35     12.40 o 
   3   0   9      210.82      227.56     21.38 o 
   4   0   9     5065.46     5182.75     86.18 o 
   5   0   9      954.54      945.98     38.10 o 
   6   0   9     4636.77     4399.11     98.02 o 
   7   0   9       61.75       33.99     14.59 o 
   8   0   9        4.88      -20.27     14.68 o 
   9   0   9      436.78      452.39     25.20 o 
  10   0   9        5.84       -5.60     22.98 o 
  11   0   9      267.90      312.41     47.06 o 
  12   0   9     2001.14     2086.19    103.53 o 
  13   0   9      736.12      667.82     71.37 o 
  14   0   9        9.71      -70.19     46.80 o 
 -10   1   9      111.32       64.83     55.16 o 
  -9   1   9      167.28      165.54     40.38 o 
  -8   1   9     4823.95     4908.50    100.52 o 
  -7   1   9      289.06      304.11     29.66 o 
  -6   1   9     1858.07     1843.27     42.74 o 
  -5   1   9      136.13      178.34     17.84 o 
  -4   1   9      790.91      744.83     23.40 o 
  -3   1   9      676.44      695.01     23.59 o 
  -2   1   9     5044.82     4853.22     73.90 o 
  -1   1   9     2427.90     2345.16     41.48 o 
   0   1   9     5121.65     5131.54     75.14 o 
   1   1   9      826.96      840.36     20.65 o 
   2   1   9       15.31        9.96      9.40 o 
   3   1   9     2463.28     2286.77     60.96 o 
   4   1   9     1229.28     1337.78     31.78 o 
   5   1   9     1526.50     1478.48     58.17 o 
   6   1   9      963.33      900.35     52.55 o 
   7   1   9      256.24      267.21     19.02 o 
   8   1   9      367.43      370.69     26.90 o 
   9   1   9     2732.00     2762.17     58.40 o 
  10   1   9     1270.18     1194.98     37.62 o 
  11   1   9     1161.33     1088.71     71.63 o 
  12   1   9       63.93       31.63     41.17 o 
  13   1   9      572.14      552.00     62.74 o 
  14   1   9       35.13      -22.87     44.70 o 
 -10   2   9       35.81      -27.45     53.20 o 
  -9   2   9      126.05       93.98     58.43 o 
  -8   2   9      239.31      230.33     27.00 o 
  -7   2   9     2121.51     2108.84     56.00 o 
  -6   2   9      841.20      866.18     29.94 o 
  -5   2   9      494.83      500.05     22.54 o 
  -4   2   9      823.84      840.98     32.90 o 
  -3   2   9      668.46      631.79     32.00 o 
  -2   2   9     4343.41     4416.94     80.08 o 
  -1   2   9     2043.08     2022.52     37.99 o 
   0   2   9       57.26       63.21     10.71 o 
   1   2   9        1.68        7.71      8.69 o 
   2   2   9       67.57       65.75     12.85 o 
   3   2   9      940.42     1021.37     26.89 o 
   4   2   9     3276.43     3161.38     58.14 o 
   5   2   9     7343.54     7090.87    129.82 o 
   6   2   9      507.60      464.32     25.22 o 
   7   2   9       69.58       82.75     14.97 o 
   8   2   9      644.58      635.14     25.56 o 
   9   2   9      625.28      559.25     24.81 o 
  10   2   9     4037.34     3831.16     95.16 o 
  11   2   9      286.68      227.31     44.57 o 
  12   2   9      692.38      717.49     61.30 o 
  13   2   9       53.05        6.01     39.61 o 
  14   2   9      267.09      199.99     57.91 o 
 -10   3   9       75.61       67.58     57.25 o 
  -9   3   9      930.75      931.07     87.32 o 
  -8   3   9       84.90       56.34     52.29 o 
  -7   3   9       10.60       35.34     27.49 o 
  -6   3   9        4.44        3.44     16.69 o 
  -5   3   9     1211.36     1220.07     32.50 o 
  -4   3   9    14179.65    14007.17    224.13 o 
  -3   3   9      292.67      319.22     19.69 o 
  -2   3   9     3234.05     3183.38    129.47 o 
  -1   3   9      806.42      850.79     28.45 o 
   0   3   9     4347.78     4363.81     77.75 o 
   1   3   9      727.36      686.71     23.53 o 
   2   3   9     3171.77     2981.11     48.28 o 
   3   3   9     3193.24     3340.23     60.73 o 
   4   3   9      526.65      648.49     24.34 o 
   5   3   9     1716.74     1724.62     57.64 o 
   6   3   9      265.75      240.68     16.09 o 
   7   3   9       84.05       81.64     16.59 o 
   8   3   9       11.76        8.45     13.25 o 
   9   3   9     1372.30     1494.75     37.83 o 
  10   3   9      873.29      866.63     60.78 o 
  11   3   9      975.58      821.93     60.26 o 
  12   3   9       60.18       94.11     39.87 o 
  13   3   9       85.48      106.40     44.57 o 
  14   3   9      225.59      236.33     57.25 o 
  15   3   9      101.10       36.34     50.98 o 
 -10   4   9      129.79      122.87     70.85 o 
  -9   4   9      458.39      382.86     68.49 o 
  -8   4   9      160.14      129.83     36.05 o 
  -7   4   9        2.35        1.91     34.25 o 
  -6   4   9       51.28       46.94     26.35 o 
  -5   4   9       26.54        2.69     17.34 o 
  -4   4   9      567.66      612.64     53.49 o 
  -3   4   9    14231.90    14113.72    224.04 o 
  -2   4   9       16.29       31.57     28.17 o 
  -1   4   9      492.65      501.04     27.03 o 
   0   4   9      279.61      268.22     21.40 o 
   1   4   9      295.95      302.13     17.56 o 
   2   4   9    15286.12    15764.73    244.88 o 
   3   4   9     1476.88     1278.82     57.19 o 
   4   4   9     4828.26     4840.15     83.04 o 
   5   4   9       82.55       88.50     14.98 o 
   6   4   9      175.44      176.46     15.29 o 
   7   4   9     1059.15     1096.50     30.70 o 
   8   4   9     4301.55     4153.22     74.16 o 
   9   4   9     1242.82     1207.06     37.45 o 
  10   4   9      370.68      361.95     43.14 o 
  11   4   9      450.20      417.89     47.97 o 
  12   4   9      230.24      339.86     48.49 o 
  13   4   9      161.58      133.98     47.84 o 
  14   4   9       81.34      154.90     50.32 o 
  15   4   9      835.93      767.55     77.12 o 
 -10   5   9      134.08       70.06     67.06 o 
  -9   5   9      258.39      241.39     44.43 o 
  -8   5   9     1920.78     1939.05     76.37 o 
  -7   5   9        0.36       14.16     31.88 o 
  -6   5   9     1912.36     1848.44     66.85 o 
  -5   5   9      310.10      321.96     35.44 o 
  -4   5   9     1324.92     1308.81     52.93 o 
  -3   5   9     1524.75     1503.43     39.12 o 
  -2   5   9      247.53      234.17     16.69 o 
  -1   5   9     1507.51     1562.38     50.62 o 
   0   5   9       15.91       14.71     17.20 o 
   1   5   9     1266.90     1256.17     42.23 o 
   2   5   9      713.07      668.54     31.54 o 
   3   5   9     8591.63     8537.78    169.99 o 
   4   5   9       39.95       18.17     10.98 o 
   5   5   9      618.98      638.74     19.94 o 
   6   5   9      311.75      300.53     14.95 o 
   7   5   9       95.60       93.64     13.91 o 
   8   5   9      657.76      637.37     24.77 o 
   9   5   9      293.53      285.81     19.09 o 
  10   5   9     1582.03     1453.14     75.16 o 
  11   5   9      546.49      463.38     52.02 o 
  12   5   9      652.17      646.90     61.96 o 
  13   5   9      275.35      235.02     53.46 o 
  14   5   9      171.09      124.18     47.71 o 
  15   5   9       30.01        5.75     49.15 o 
  -9   6   9        3.56      -35.49     37.38 o 
  -8   6   9       69.86       77.71     54.83 o 
  -7   6   9        5.54       29.50     49.48 o 
  -6   6   9      404.46      400.33     38.78 o 
  -5   6   9     2093.40     2069.61     71.05 o 
  -4   6   9      668.47      678.03     40.81 o 
  -3   6   9      357.31      395.74     32.58 o 
  -2   6   9     2579.19     2552.02     72.33 o 
  -1   6   9     1784.50     1657.21     38.48 o 
   0   6   9     1603.04     1503.48     59.28 o 
   1   6   9     1855.39     1874.48     88.82 o 
   2   6   9     1900.06     1867.65     40.03 o 
   3   6   9      850.96      869.19     26.60 o 
   4   6   9     1752.68     1822.41     48.77 o 
   5   6   9       29.82       46.45     14.32 o 
   6   6   9     2031.11     2161.82     46.08 o 
   7   6   9     2559.22     2584.53     62.84 o 
   8   6   9      517.98      467.35     25.52 o 
   9   6   9     1036.15      969.89     62.87 o 
  10   6   9      210.12      175.94     37.12 o 
  11   6   9       30.81       36.73     33.33 o 
  12   6   9      441.77      510.44     55.68 o 
  13   6   9       22.21       -4.44     40.39 o 
  14   6   9       25.60       45.10     45.88 o 
  15   6   9      120.39      100.00     56.73 o 
  -9   7   9        0.31       10.77     79.15 o 
  -8   7   9        0.52      -38.40     53.85 o 
  -7   7   9      218.71      225.95     38.77 o 
  -6   7   9      460.99      533.69     43.11 o 
  -5   7   9     1233.81     1355.70     62.94 o 
  -4   7   9       98.04       68.67     28.19 o 
  -3   7   9      500.26      557.75     39.03 o 
  -2   7   9       66.33       63.41     26.93 o 
  -1   7   9       36.86       17.98     24.77 o 
   0   7   9     1383.52     1327.18     49.43 o 
   1   7   9      456.89      431.64     18.43 o 
   2   7   9     2501.68     2436.55     73.93 o 
   3   7   9       49.45       65.19     15.09 o 
   4   7   9     3471.99     3501.70     79.41 o 
   5   7   9     2712.14     2649.78     65.20 o 
   6   7   9     4958.56     4836.70    105.66 o 
   7   7   9     1617.89     1611.43     50.92 o 
   8   7   9     1833.79     1876.34     52.56 o 
   9   7   9      503.82      499.06     47.32 o 
  10   7   9      105.26      126.14     37.78 o 
  11   7   9        7.72       -0.91     32.94 o 
  12   7   9      678.11      717.88     62.48 o 
  13   7   9      742.51      782.06     67.84 o 
  14   7   9       56.60      -17.65     48.23 o 
  15   7   9        1.94       -9.28     54.12 o 
  -8   8   9      893.33      783.79     59.83 o 
  -7   8   9       29.65       15.79     34.72 o 
  -6   8   9      372.06      313.44     41.13 o 
  -5   8   9      314.17      344.74     59.08 o 
  -4   8   9       26.05        0.38     28.46 o 
  -3   8   9      290.96      245.68     32.14 o 
  -2   8   9       18.05       33.34     24.18 o 
  -1   8   9     1500.59     1320.05     72.48 o 
   0   8   9      372.80      384.37     36.34 o 
   1   8   9     3113.84     3027.68     81.23 o 
   2   8   9     1023.37     1055.75     45.74 o 
   3   8   9        5.83       26.47     12.40 o 
   4   8   9      182.12      217.14     19.34 o 
   5   8   9        2.47      -16.06     25.16 o 
   6   8   9       46.02       50.37     18.12 o 
   7   8   9      868.51      786.48     37.06 o 
   8   8   9      802.12      856.52     34.36 o 
   9   8   9      396.71      372.27     41.17 o 
  10   8   9       17.03      -14.51     31.24 o 
  11   8   9      218.59      187.44     41.31 o 
  12   8   9      521.89      386.52     56.34 o 
  13   8   9      286.19      335.93     55.55 o 
  14   8   9       87.52      242.87     56.47 o 
  -8   9   9      227.56      234.10     77.25 o 
  -7   9   9      408.89      449.08     49.17 o 
  -6   9   9      582.18      627.01     49.06 o 
  -5   9   9      363.52      294.92     41.49 o 
  -4   9   9       49.04       28.66     29.96 o 
  -3   9   9      193.36      265.92     58.69 o 
  -2   9   9     4352.67     4189.81    162.48 o 
  -1   9   9      889.86      921.89     46.70 o 
   0   9   9      991.42      991.61     48.80 o 
   1   9   9      935.96      962.86     48.25 o 
   2   9   9     1060.28     1124.44     82.28 o 
   3   9   9      967.91      996.35     99.87 o 
   4   9   9     4320.02     4420.43     97.83 o 
   5   9   9     3138.34     3140.73     76.80 o 
   6   9   9       13.23       27.46     18.78 o 
   7   9   9       67.51       69.98     20.64 o 
   8   9   9      289.54      332.14     23.74 o 
   9   9   9      124.80      162.21     26.57 o 
  10   9   9      146.51      108.25     25.58 o 
  11   9   9       37.74       17.47     28.24 o 
  12   9   9      796.15      926.20     50.92 o 
  13   9   9      202.28      189.77     43.20 o 
  14   9   9      154.87       59.61     56.34 o 
  -7  10   9      204.76      268.63     45.74 o 
  -6  10   9      534.57      558.15     50.52 o 
  -5  10   9       34.24       13.94     34.84 o 
  -4  10   9       33.67        5.16     33.57 o 
  -3  10   9      270.39      236.38     38.22 o 
  -2  10   9      281.99      235.41     35.64 o 
  -1  10   9     1936.08     1865.70     67.98 o 
   0  10   9      608.28      629.45     95.68 o 
   1  10   9      616.15      595.14     39.14 o 
   2  10   9      369.79      356.18    104.96 o 
   3  10   9       34.45       -1.96     33.20 o 
   4  10   9      265.77      274.50     41.70 o 
   5  10   9     3255.17     3162.52     78.05 o 
   6  10   9       16.91       19.38     18.71 o 
   7  10   9       69.44       82.52     17.80 o 
   8  10   9        0.31       -2.44     17.79 o 
   9  10   9      324.44      346.07     26.49 o 
  10  10   9      875.80     1015.14     49.64 o 
  11  10   9      544.24      664.16     42.42 o 
  12  10   9      361.34      392.32     39.22 o 
  13  10   9       83.54       74.25     35.55 o 
  14  10   9        1.28       50.11     91.96 o 
  -6  11   9      128.82      130.13     43.51 o 
  -5  11   9     1405.99     1290.61     68.19 o 
  -4  11   9     1858.86     1985.61     79.03 o 
  -3  11   9     1051.32     1072.76     59.24 o 
  -2  11   9        8.73        1.51     30.06 o 
  -1  11   9        0.32       35.27     29.57 o 
   0  11   9      480.67      491.03     66.08 o 
   1  11   9      307.29      363.13     50.39 o 
   2  11   9     1976.73     2054.91     69.95 o 
   3  11   9       21.39      -11.89     32.68 o 
   4  11   9      497.23      521.55     52.81 o 
   5  11   9       16.95       -9.80     33.72 o 
   6  11   9     1631.38     1509.47     61.49 o 
   7  11   9      103.78      166.40     20.98 o 
   8  11   9      311.76      327.84     35.25 o 
   9  11   9        2.52       32.76     20.03 o 
  10  11   9      327.46      349.98     36.61 o 
  11  11   9      107.78       87.67     42.06 o 
  12  11   9        3.50       18.41     31.76 o 
  13  11   9      154.26      134.84     36.54 o 
  -5  12   9      126.24      128.84     43.15 o 
  -4  12   9       63.61      111.25     39.15 o 
  -3  12   9     1220.86     1384.29     70.61 o 
  -2  12   9       21.02       13.23     33.49 o 
  -1  12   9       17.52       39.14     34.61 o 
   0  12   9      936.32      842.03     50.33 o 
   1  12   9       48.12       51.10     31.30 o 
   2  12   9     1666.05     1765.90     68.53 o 
   3  12   9      905.41     1060.48     74.90 o 
   4  12   9     1660.16     1832.08     96.21 o 
   5  12   9      159.28       94.24     44.05 o 
   6  12   9        7.91       -6.01     38.69 o 
   7  12   9      323.85      302.34     48.10 o 
   8  12   9      547.73      593.42     31.81 o 
   9  12   9      913.63      985.52     46.23 o 
  10  12   9      309.37      362.08     30.51 o 
  11  12   9      126.64      101.27     46.90 o 
  12  12   9      182.34      210.42     30.56 o 
  13  12   9        0.66       68.53     37.59 o 
  -4  13   9      227.83      186.72     78.23 o 
  -3  13   9       77.83      119.50     43.08 o 
  -2  13   9     1610.86     1841.54     81.57 o 
  -1  13   9       28.07       68.46     37.51 o 
   0  13   9      737.33      778.36     69.02 o 
   1  13   9      256.14      180.29     36.34 o 
   2  13   9     1158.39     1146.18     58.74 o 
   3  13   9      216.62      198.16     52.68 o 
   4  13   9       19.16       78.69     45.23 o 
   5  13   9     1244.60     1281.65     86.53 o 
   6  13   9        7.10      -49.28     36.99 o 
   7  13   9      186.22      198.29     48.49 o 
   8  13   9     1020.86      909.90     74.90 o 
   9  13   9       15.16      -45.62     38.95 o 
  10  13   9      412.76      419.67     33.10 o 
  11  13   9      165.40      135.28     30.13 o 
  12  13   9        2.44       12.97     29.56 o 
  -3  14   9        0.91      -58.41     38.94 o 
  -2  14   9      371.68      421.70     52.69 o 
  -1  14   9      241.72      301.81     50.52 o 
   0  14   9       10.06        9.55     37.46 o 
   1  14   9      127.63      122.78     37.46 o 
   2  14   9      622.16      628.60     68.36 o 
   3  14   9      115.74       65.88     45.62 o 
   4  14   9        9.01       21.44     47.45 o 
   5  14   9      236.92      246.40     52.55 o 
   6  14   9      518.65      515.40     61.70 o 
   7  14   9      220.18      343.78     57.51 o 
   8  14   9       40.37       23.40     44.57 o 
   9  14   9      405.74      334.50     59.21 o 
  10  14   9      124.76      132.15     58.56 o 
  11  14   9        7.07      -15.03     50.85 o 
  -1  15   9       11.98       35.72     41.60 o 
   0  15   9      503.92      667.98     56.19 o 
   1  15   9      108.89      136.01     40.37 o 
   2  15   9        6.05        1.44     52.29 o 
   3  15   9       51.77       67.97     49.28 o 
   4  15   9        8.39      -18.69     50.72 o 
   5  15   9      136.38      123.66     54.64 o 
   6  15   9       49.87       94.77     55.81 o 
   7  15   9       46.24       83.66     51.76 o 
   8  15   9      118.38      123.13     53.98 o 
   9  15   9       62.79       12.55     52.15 o 
  10  15   9      154.47      134.37     58.95 o 
   1  16   9       63.14       49.02     60.39 o 
   2  16   9        4.66       12.81     54.12 o 
   3  16   9        0.78       -2.22     55.03 o 
   4  16   9       62.19       32.02     57.51 o 
   5  16   9        8.97      -14.90     55.03 o 
   6  16   9       12.37      -40.52     49.80 o 
   7  16   9      474.57      458.41     73.59 o 
   8  16   9        1.64       30.98     54.12 o 
  -3 -10  10     1320.96     1317.85     99.60 o 
  -2 -10  10      195.29      247.83     69.02 o 
  -1 -10  10      255.99      167.97     64.18 o 
   0 -10  10       53.89       22.61     64.18 o 
   1 -10  10      225.33      221.69     67.19 o 
   2 -10  10      722.17      760.49     92.68 o 
   3 -10  10      770.48      712.91     92.55 o 
  -5  -9  10       15.80      -44.83     60.00 o 
  -3  -9  10        9.54       27.16     33.07 o 
  -2  -9  10      205.55      171.76     60.78 o 
  -1  -9  10       49.62       23.79     52.68 o 
   0  -9  10       60.58       20.13     59.08 o 
   1  -9  10      821.54      789.51     87.71 o 
   2  -9  10      748.76      621.15     78.30 o 
   3  -9  10      755.66      820.10     91.11 o 
   4  -9  10      266.11      315.67     71.50 o 
   5  -9  10        7.52      -66.79     56.86 o 
  -6  -8  10      615.08      629.78     80.00 o 
  -5  -8  10      517.25      464.16     76.86 o 
  -4  -8  10      565.17      579.00     44.98 o 
  -3  -8  10       14.78        0.23     32.25 o 
  -2  -8  10       79.47      137.55     35.36 o 
  -1  -8  10      679.87      726.29     51.11 o 
   0  -8  10      520.00      502.36     43.97 o 
   1  -8  10     2209.77     2136.39     76.70 o 
   2  -8  10       67.26      119.34     59.74 o 
   3  -8  10      148.77      198.03     60.39 o 
   4  -8  10        2.41        0.13     56.73 o 
   5  -8  10       19.01       85.23     57.91 o 
   6  -8  10     1931.30     1943.97    119.86 o 
   7  -8  10      638.35      486.78     76.47 o 
  -7  -7  10      141.80      136.60     66.01 o 
  -6  -7  10      874.92      951.33     86.79 o 
  -5  -7  10      894.09      954.08     87.32 o 
  -4  -7  10     1254.06     1306.23     58.64 o 
  -3  -7  10      649.43      657.10     43.87 o 
  -2  -7  10        5.70      -13.66     29.06 o 
  -1  -7  10      456.44      477.40     39.88 o 
   0  -7  10      240.52      252.26     35.74 o 
   1  -7  10     2195.02     2216.88     75.33 o 
   2  -7  10     5893.52     5753.86    144.70 o 
   3  -7  10      328.97      395.24     41.03 o 
   4  -7  10      236.20      252.15     59.21 o 
   5  -7  10     1437.58     1496.93    101.83 o 
   6  -7  10      313.92      231.62     62.22 o 
   7  -7  10     2179.42     2174.03    126.27 o 
   8  -7  10       32.35        6.80     59.61 o 
  -8  -6  10       26.85      -36.99     55.29 o 
  -7  -6  10      240.64      389.66     67.97 o 
  -6  -6  10        4.88      -25.88     54.38 o 
  -5  -6  10       59.91       28.47     29.08 o 
  -4  -6  10        2.11        7.15     26.38 o 
  -3  -6  10      640.99      643.50     44.70 o 
  -2  -6  10     1483.61     1498.67     60.26 o 
  -1  -6  10     1853.66     1984.76     67.89 o 
   0  -6  10     1851.69     1951.53     67.07 o 
   1  -6  10       30.26       59.96     33.46 o 
   2  -6  10       55.16       65.43     42.74 o 
   3  -6  10     1062.90      984.76    104.70 o 
   4  -6  10     1401.06     1407.13     59.90 o 
   5  -6  10      607.78      486.92     41.47 o 
   6  -6  10       47.58       78.30     50.46 o 
   7  -6  10      526.55      500.63     70.45 o 
   8  -6  10     2306.56     2306.96    121.30 o 
   9  -6  10      119.84      193.98     52.15 o 
  10  -6  10      298.28      295.10     44.50 o 
  -9  -5  10      103.29       68.23     59.08 o 
  -8  -5  10       11.26       75.94     54.38 o 
  -7  -5  10      871.87      899.96     86.14 o 
  -6  -5  10     4246.23     4432.50    172.93 o 
  -5  -5  10       54.31      105.44     24.07 o 
  -4  -5  10      359.43      380.99     33.46 o 
  -3  -5  10      937.22      928.11     45.27 o 
  -2  -5  10      337.47      320.26     31.87 o 
  -1  -5  10     2142.45     2062.69     65.99 o 
   0  -5  10     6201.27     6044.37    136.85 o 
   1  -5  10       87.61       75.18     26.12 o 
   2  -5  10      161.70      136.63     28.67 o 
   3  -5  10        3.90      -12.99     25.51 o 
   4  -5  10     1078.73     1136.03     56.86 o 
   5  -5  10     1988.48     2150.55     71.33 o 
   6  -5  10      113.78      149.46     33.26 o 
   7  -5  10      153.50      149.54     50.98 o 
   8  -5  10       30.15       57.78     53.33 o 
   9  -5  10      326.16      270.00     39.22 o 
  10  -5  10       82.77       42.43     37.19 o 
  -9  -4  10      617.91      758.07     59.15 o 
  -8  -4  10      615.12      570.61     49.22 o 
  -7  -4  10      124.55      227.44     60.00 o 
  -6  -4  10      716.65      653.31     71.37 o 
  -5  -4  10       85.12      140.16     23.92 o 
  -4  -4  10      568.88      586.62     55.03 o 
  -3  -4  10      957.94      988.80     57.78 o 
  -2  -4  10       29.92       46.30     23.14 o 
  -1  -4  10     1088.20     1058.69     46.15 o 
   0  -4  10     1922.25     1878.57     62.20 o 
   1  -4  10     2308.15     2363.70     70.99 o 
   2  -4  10      209.84      230.85     48.43 o 
   3  -4  10        4.70      -20.82     22.24 o 
   4  -4  10     3541.77     3527.56     92.57 o 
   5  -4  10      663.34      649.36     40.41 o 
   6  -4  10     3845.19     3601.05     94.96 o 
   7  -4  10     1187.50     1282.43    116.20 o 
   8  -4  10       52.11       33.72     49.54 o 
   9  -4  10       21.04      -16.43     31.11 o 
  10  -4  10     2153.79     2247.61    246.46 o 
  11  -4  10      493.21      584.21     52.29 o 
  -9  -3  10      128.44      105.16     41.21 o 
  -8  -3  10     1259.76     1350.34     73.07 o 
  -7  -3  10      160.64      146.39     34.75 o 
  -6  -3  10      428.39      469.68     37.49 o 
  -5  -3  10       74.53       59.60     20.58 o 
  -4  -3  10      470.42      466.04     32.79 o 
  -3  -3  10     2308.87     2221.09     84.70 o 
  -2  -3  10       26.93       15.33     21.96 o 
  -1  -3  10       22.76        0.43     20.48 o 
   0  -3  10      920.29      967.16     43.37 o 
   1  -3  10     5765.62     5600.86    125.61 o 
   2  -3  10      117.41      116.66     24.75 o 
   3  -3  10     2900.84     2810.17    149.80 o 
   4  -3  10     1292.57     1303.82     51.21 o 
   5  -3  10     1546.04     1646.57     58.48 o 
   6  -3  10     1687.38     1622.96     57.38 o 
   7  -3  10        0.80       17.55     23.74 o 
   8  -3  10      886.95      842.06     44.72 o 
   9  -3  10      846.42      829.35     46.87 o 
  10  -3  10       27.41       63.48     42.61 o 
  11  -3  10        8.08      -19.77     32.60 o 
  12  -3  10      498.43      625.60     68.49 o 
 -10  -2  10      121.25      120.52     49.48 o 
  -9  -2  10      604.15      690.00     52.99 o 
  -8  -2  10      336.79      292.56     41.44 o 
  -7  -2  10      150.63      152.59     34.39 o 
  -6  -2  10       49.06       39.51     21.04 o 
  -5  -2  10        6.31       17.94     19.40 o 
  -4  -2  10     2375.04     2049.08     88.56 o 
  -3  -2  10     2840.63     2833.43     60.38 o 
  -2  -2  10     1096.24     1063.64     59.41 o 
  -1  -2  10     2531.86     2458.03     67.72 o 
   0  -2  10     1880.16     1760.09     56.02 o 
   1  -2  10      340.87      355.84     28.20 o 
   2  -2  10     1889.46     1899.73     70.85 o 
   3  -2  10    12734.81    12847.83    251.37 o 
   4  -2  10     1475.55     1555.45     56.08 o 
   5  -2  10      635.68      618.66     79.21 o 
   6  -2  10     1485.59     1428.23     59.80 o 
   7  -2  10      358.78      370.04     52.87 o 
   8  -2  10       33.19       -9.19     24.49 o 
   9  -2  10     2649.26     2749.06    146.73 o 
  10  -2  10      277.24      281.99     37.45 o 
  11  -2  10        2.32        9.36     29.79 o 
  12  -2  10       59.63       30.33     48.23 o 
  13  -2  10       21.23       11.37     52.55 o 
 -10  -1  10        1.68      -23.08     30.92 o 
  -9  -1  10       50.40       35.36     28.37 o 
  -8  -1  10      598.51      586.93     38.31 o 
  -7  -1  10      409.82      382.40     36.92 o 
  -6  -1  10       52.46       52.34     15.98 o 
  -5  -1  10      299.36      277.63     20.94 o 
  -4  -1  10     1068.53     1016.78     35.96 o 
  -3  -1  10     3577.67     3545.93     70.13 o 
  -2  -1  10     1814.03     1810.81     44.27 o 
  -1  -1  10      391.16      312.25     19.42 o 
   0  -1  10      828.75      846.58     37.87 o 
   1  -1  10      232.66      208.98     23.28 o 
   2  -1  10      677.86      638.90     32.91 o 
   3  -1  10      170.65      187.23     24.44 o 
   4  -1  10     3952.00     3844.46     91.77 o 
   5  -1  10      280.30      307.98     26.91 o 
   6  -1  10     1694.76     1479.60     56.08 o 
   7  -1  10      167.12      174.66     25.82 o 
   8  -1  10        6.91        4.91     16.84 o 
   9  -1  10     3908.26     3775.23     77.24 o 
  10  -1  10     1194.17     1200.25     53.75 o 
  11  -1  10        2.75       28.63     39.21 o 
  12  -1  10        3.05       42.74     43.66 o 
  13  -1  10       30.87       43.40     47.97 o 
 -10   0  10      114.70      109.28     64.18 o 
  -9   0  10      790.89      870.96     44.69 o 
  -8   0  10       29.51       31.46     25.60 o 
  -7   0  10      123.42      116.23     25.27 o 
  -6   0  10     1118.83     1075.90     35.55 o 
  -5   0  10     1587.73     1593.18     39.58 o 
  -4   0  10      925.76      918.81     45.63 o 
  -3   0  10       85.37       74.92     17.40 o 
  -2   0  10       74.52       63.51     16.58 o 
  -1   0  10      719.52      799.19     31.33 o 
   0   0  10       21.15       14.93      9.84 o 
   1   0  10     7815.76     7711.20    106.84 o 
   2   0  10     2424.74     2326.38     44.80 o 
   3   0  10     1713.26     1691.93     52.83 o 
   4   0  10      301.33      334.44     26.80 o 
   5   0  10        3.11      -10.78     19.74 o 
   6   0  10     3414.03     3354.84     82.78 o 
   7   0  10      996.99      940.16     75.75 o 
   8   0  10      300.15      291.63     22.13 o 
   9   0  10     1311.09     1267.64     40.34 o 
  10   0  10      546.51      501.43     28.74 o 
  11   0  10        4.88       10.98     39.08 o 
  12   0  10     1437.71     1570.52     91.11 o 
  13   0  10      234.11      300.90     55.55 o 
 -10   1  10      673.84      673.04     79.74 o 
  -9   1  10       22.51       38.30     57.12 o 
  -8   1  10      136.72      121.76     26.82 o 
  -7   1  10       16.54        7.18     18.49 o 
  -6   1  10      858.12      900.96     31.80 o 
  -5   1  10      190.37      174.18     21.89 o 
  -4   1  10      583.52      577.39     20.73 o 
  -3   1  10     1398.69     1437.02     39.17 o 
  -2   1  10      651.70      623.30     22.23 o 
  -1   1  10       15.25       18.26     12.34 o 
   0   1  10     1803.70     1683.23     33.26 o 
   1   1  10      679.40      691.08     19.81 o 
   2   1  10     9875.33    10084.29    158.11 o 
   3   1  10      133.67      156.44     19.11 o 
   4   1  10      253.50      309.54     23.14 o 
   5   1  10      419.47      429.50     26.66 o 
   6   1  10      210.58      178.87     36.99 o 
   7   1  10     6228.85     6154.78    190.45 o 
   8   1  10      501.35      512.24     25.05 o 
   9   1  10      284.12      292.88     22.39 o 
  10   1  10      414.92      448.43     30.31 o 
  11   1  10       24.69       41.04     35.55 o 
  12   1  10      125.53      195.94     46.80 o 
  13   1  10      968.07     1157.21     81.57 o 
  14   1  10       83.56       62.74     55.03 o 
 -10   2  10       52.54       74.90     57.78 o 
  -9   2  10      157.09      129.15     59.47 o 
  -8   2  10      227.46      182.35     52.94 o 
  -7   2  10      774.94      849.82     36.77 o 
  -6   2  10     1260.78     1220.42     36.54 o 
  -5   2  10       11.97       17.25     19.32 o 
  -4   2  10      441.68      493.33     25.82 o 
  -3   2  10      105.44       74.61     17.38 o 
  -2   2  10      381.40      416.85     19.27 o 
  -1   2  10     2599.63     2581.72     46.31 o 
   0   2  10      773.12      872.36     24.18 o 
   1   2  10      737.29      791.20     22.23 o 
   2   2  10      863.01      917.23     22.70 o 
   3   2  10     1346.28     1365.93     33.06 o 
   4   2  10     2792.78     2829.55     54.49 o 
   5   2  10     2529.25     2313.74     47.51 o 
   6   2  10     1000.38     1004.01     58.43 o 
   7   2  10     1709.04     1587.86     40.94 o 
   8   2  10      623.06      625.37     26.17 o 
   9   2  10        3.17       -9.90     20.40 o 
  10   2  10      419.81      366.50     23.64 o 
  11   2  10      488.72      519.85     55.42 o 
  12   2  10       56.43       43.66     38.30 o 
  13   2  10      260.23      331.36     53.85 o 
  14   2  10      332.11      381.42     61.04 o 
 -10   3  10      276.64      281.16     73.72 o 
  -9   3  10       37.48       71.37     58.95 o 
  -8   3  10      939.06      880.75     82.74 o 
  -7   3  10       33.01        7.23     27.71 o 
  -6   3  10      615.65      653.84     32.54 o 
  -5   3  10       19.95        5.81     22.01 o 
  -4   3  10      123.92      150.16     19.65 o 
  -3   3  10        3.46       -7.33     14.60 o 
  -2   3  10      388.16      372.86     26.54 o 
  -1   3  10     3683.37     3613.87     69.12 o 
   0   3  10     4350.16     4308.93     78.16 o 
   1   3  10      846.39      916.13     24.64 o 
   2   3  10      117.38      138.34     12.12 o 
   3   3  10     3077.06     3185.81     65.61 o 
   4   3  10      782.77      724.47     25.01 o 
   5   3  10      930.41      861.94     44.71 o 
   6   3  10     2222.41     2065.44    119.85 o 
   7   3  10       28.59       16.12     13.91 o 
   8   3  10     2259.09     2288.03     50.12 o 
   9   3  10      709.09      772.76     29.65 o 
  10   3  10      780.37      793.82     56.60 o 
  11   3  10      830.80      887.81     63.00 o 
  12   3  10       60.98       84.96     38.17 o 
  13   3  10      143.18       82.48     43.92 o 
  14   3  10        2.36      -60.91     43.40 o 
  -9   4  10       73.62      145.09     64.70 o 
  -8   4  10       75.89       69.19     34.98 o 
  -7   4  10      790.23      731.81     77.91 o 
  -6   4  10      431.29      388.33     37.77 o 
  -5   4  10      700.53      723.88     64.51 o 
  -4   4  10        6.81       -2.55     17.27 o 
  -3   4  10      433.74      448.20     23.94 o 
  -2   4  10      150.64      186.67     23.51 o 
  -1   4  10     2035.02     1960.95     56.32 o 
   0   4  10      203.28      280.93     24.55 o 
   1   4  10      117.45      140.28     15.33 o 
   2   4  10      361.49      338.58     18.71 o 
   3   4  10     1399.54     1405.62     35.94 o 
   4   4  10      199.65      175.69     16.03 o 
   5   4  10     1504.59     1293.68     90.05 o 
   6   4  10      873.83      815.50     23.43 o 
   7   4  10     1438.87     1410.70     36.42 o 
   8   4  10       99.47       94.82     15.59 o 
   9   4  10       36.12       21.42     15.55 o 
  10   4  10      736.62      833.17     60.00 o 
  11   4  10      129.46      118.17     41.70 o 
  12   4  10      880.32      744.15     63.00 o 
  13   4  10       67.58       42.22     40.39 o 
  14   4  10      100.72       85.75     47.58 o 
  15   4  10        0.26      -30.46     51.37 o 
  -9   5  10      604.49      662.69     54.40 o 
  -8   5  10      535.20      468.44     58.10 o 
  -7   5  10      689.76      668.94     47.93 o 
  -6   5  10      172.62      226.72     35.55 o 
  -5   5  10       77.55       82.90     29.83 o 
  -4   5  10      275.84      296.40     31.74 o 
  -3   5  10      149.11      125.56     25.04 o 
  -2   5  10     6708.52     6408.43    110.99 o 
  -1   5  10      956.14      933.04     41.32 o 
   0   5  10     1519.42     1486.05     48.91 o 
   1   5  10      204.77      215.55     21.04 o 
   2   5  10      433.18      461.17     26.34 o 
   3   5  10      187.42      157.11     19.54 o 
   4   5  10      312.74      314.93     17.46 o 
   5   5  10     1169.65     1057.68     30.61 o 
   6   5  10      126.81      123.40     16.75 o 
   7   5  10       76.08      104.60     13.11 o 
   8   5  10      408.18      458.23     21.82 o 
   9   5  10      380.05      395.85     37.51 o 
  10   5  10       94.80       95.81     33.72 o 
  11   5  10      478.10      434.88     49.28 o 
  12   5  10      724.87      643.63     61.70 o 
  13   5  10       45.13       16.86     44.83 o 
  14   5  10      315.91      452.66     66.40 o 
  15   5  10       34.47      -11.24     53.20 o 
  -9   6  10     1326.59     1284.08     70.24 o 
  -8   6  10      163.37      175.26     39.99 o 
  -7   6  10       31.62       40.97     34.46 o 
  -6   6  10     1256.37     1195.89     58.80 o 
  -5   6  10     1663.86     1624.32     63.27 o 
  -4   6  10        6.40       11.84     25.01 o 
  -3   6  10     5717.14     5640.79    240.06 o 
  -2   6  10      642.43      708.46     41.89 o 
  -1   6  10     1918.32     1882.49     58.95 o 
   0   6  10      881.71      916.12     41.57 o 
   1   6  10      630.97      595.17     41.76 o 
   2   6  10     1564.22     1602.08     63.66 o 
   3   6  10      526.14      505.58     25.17 o 
   4   6  10     2483.40     2521.47     92.94 o 
   5   6  10      712.89      731.24     61.30 o 
   6   6  10       42.11       33.44     12.80 o 
   7   6  10      126.71      136.45     13.96 o 
   8   6  10       29.69       35.78     15.55 o 
   9   6  10     4531.62     4639.97    101.67 o 
  10   6  10      391.46      362.60     46.40 o 
  11   6  10      339.72      298.16     44.44 o 
  12   6  10      896.25      918.39     68.10 o 
  13   6  10      154.54      114.51     45.36 o 
  14   6  10       81.36       43.53     50.98 o 
  15   6  10      285.12      236.33     58.95 o 
  -8   7  10      609.67      548.29     55.88 o 
  -7   7  10       18.76       42.49     37.37 o 
  -6   7  10      120.53       98.31     33.74 o 
  -5   7  10        9.54      -25.47     30.01 o 
  -4   7  10      144.52      176.88     43.79 o 
  -3   7  10     1123.94     1158.14     56.99 o 
  -2   7  10      156.93      219.00     33.72 o 
  -1   7  10       25.63       29.39     23.20 o 
   0   7  10      153.55      137.75     43.33 o 
   1   7  10     3282.35     3214.64     82.24 o 
   2   7  10      622.23      597.54     22.29 o 
   3   7  10     1464.09     1466.04     36.43 o 
   4   7  10     2205.93     2107.04     54.88 o 
   5   7  10      344.86      337.17     23.43 o 
   6   7  10     3086.83     3074.21    121.50 o 
   7   7  10       26.78       12.48     14.53 o 
   8   7  10       52.28       61.16     15.56 o 
   9   7  10      171.39      158.56     33.33 o 
  10   7  10     1456.95     1389.09     77.91 o 
  11   7  10        8.83       17.78     33.99 o 
  12   7  10      516.49      570.70     58.43 o 
  13   7  10      120.91       87.19     44.31 o 
  14   7  10       50.45       27.97     50.32 o 
  15   7  10      204.54      289.92     61.04 o 
  -8   8  10        0.97      -11.79     37.97 o 
  -7   8  10        7.51      -50.22     33.48 o 
  -6   8  10     1011.15      974.24     58.57 o 
  -5   8  10      213.52      211.03     35.90 o 
  -4   8  10     1536.26     1469.45     63.81 o 
  -3   8  10     1208.38     1167.91     70.52 o 
  -2   8  10      198.90      263.21     32.75 o 
  -1   8  10      303.22      346.58     40.98 o 
   0   8  10      175.03      163.45     29.10 o 
   1   8  10     8384.89     8353.07    178.01 o 
   2   8  10     1388.48     1349.84     52.85 o 
   3   8  10      581.50      622.07     24.24 o 
   4   8  10      727.99      712.77     31.42 o 
   5   8  10       48.25       32.04     16.91 o 
   6   8  10     1797.89     1755.65     53.13 o 
   7   8  10     4415.08     4539.62    118.30 o 
   8   8  10      104.68      136.84     23.01 o 
   9   8  10      136.14       93.85     35.03 o 
  10   8  10      479.23      371.49     45.62 o 
  11   8  10      278.24      267.44     48.23 o 
  12   8  10      252.38      302.21     53.33 o 
  13   8  10      208.81      286.13     52.81 o 
  14   8  10      266.60      136.07     52.81 o 
  -7   9  10      517.92      485.53     57.91 o 
  -6   9  10       40.53       58.30     37.85 o 
  -5   9  10      417.28      364.11     43.59 o 
  -4   9  10      671.93      560.71     71.24 o 
  -3   9  10      183.23      213.72     49.54 o 
  -2   9  10      580.08      548.84     40.71 o 
  -1   9  10      118.02      113.52     28.55 o 
   0   9  10     1522.97     1636.21     87.77 o 
   1   9  10      136.28      138.28     49.93 o 
   2   9  10     2942.10     2816.70     79.53 o 
   3   9  10     1370.24     1297.28     91.17 o 
   4   9  10      610.09      588.35     42.68 o 
   5   9  10     1153.52     1073.59     40.36 o 
   6   9  10     1294.08     1326.43    126.99 o 
   7   9  10     2252.23     2173.78     62.87 o 
   8   9  10       24.13       44.18     22.68 o 
   9   9  10       48.81       47.06     23.70 o 
  10   9  10      125.42       55.68     34.90 o 
  11   9  10      498.22      430.96     51.37 o 
  12   9  10       25.96        7.84     40.39 o 
  13   9  10      503.49      665.99     67.06 o 
  14   9  10      377.96      528.34     72.55 o 
  -7  10  10      769.60      805.14     61.34 o 
  -6  10  10      265.41      156.82     52.29 o 
  -5  10  10      164.81      201.44     40.28 o 
  -4  10  10      139.13      167.03     38.03 o 
  -3  10  10      579.62      603.07     47.73 o 
  -2  10  10       10.24       44.07     30.51 o 
  -1  10  10      717.78      713.99     46.61 o 
   0  10  10      200.59      254.06     34.23 o 
   1  10  10      596.71      621.44     88.89 o 
   2  10  10      242.49      210.52     31.19 o 
   3  10  10       60.95       62.73     26.03 o 
   4  10  10      104.69      103.66     40.00 o 
   5  10  10     1466.95     1543.33     83.92 o 
   6  10  10        3.92        1.41     27.19 o 
   7  10  10      327.39      303.37     27.71 o 
   8  10  10        6.00      -19.39     21.41 o 
   9  10  10      126.49      100.12     26.47 o 
  10  10  10        4.36        8.39     44.90 o 
  11  10  10      817.07     1006.49     73.46 o 
  12  10  10      190.26       86.66     44.83 o 
  13  10  10      190.84      160.52     55.95 o 
  14  10  10      261.49      304.43     65.62 o 
  -6  11  10      120.84      101.29     57.78 o 
  -5  11  10      416.25      434.79     48.82 o 
  -4  11  10      179.16      158.60     41.21 o 
  -3  11  10       59.93       99.87     36.72 o 
  -2  11  10      695.58      743.56     52.35 o 
  -1  11  10     1870.72     1756.08     69.68 o 
   0  11  10      167.88      156.48     33.92 o 
   1  11  10      891.48      890.88     95.81 o 
   2  11  10       94.34       48.72     27.86 o 
   3  11  10      238.84      257.64     45.75 o 
   4  11  10      222.01      223.91     44.18 o 
   5  11  10      271.21      284.96     49.02 o 
   6  11  10     1872.27     1925.80     93.59 o 
   7  11  10        2.66       -5.06     22.81 o 
   8  11  10      595.95      596.14     38.07 o 
   9  11  10     1151.78     1208.69     43.10 o 
  10  11  10      216.13      269.88     28.23 o 
  11  11  10       17.14       50.07     24.88 o 
  12  11  10      140.76      185.92     34.42 o 
  13  11  10       66.43       30.12     53.40 o 
  -5  12  10      392.90      341.45     61.50 o 
  -4  12  10       49.57       63.34     39.45 o 
  -3  12  10      159.66      149.38     59.54 o 
  -2  12  10       15.49       -2.52     34.59 o 
  -1  12  10     1053.90     1047.56     58.74 o 
   0  12  10      330.44      285.44     38.42 o 
   1  12  10      112.64       65.91     31.63 o 
   2  12  10        0.02       -7.91     27.69 o 
   3  12  10     1187.47     1290.14     82.22 o 
   4  12  10      466.23      497.50     58.43 o 
   5  12  10     1604.38     1791.17     93.59 o 
   6  12  10       24.64       20.13     41.96 o 
   7  12  10      389.32      298.81     49.67 o 
   8  12  10      100.54      108.36     46.14 o 
   9  12  10      275.97      293.46     30.78 o 
  10  12  10       73.35       82.97     25.32 o 
  11  12  10      141.65      102.69     23.01 o 
  12  12  10      224.92      256.48     33.33 o 
  13  12  10       27.57       29.20     29.87 o 
  -4  13  10      859.52      870.14    121.37 o 
  -3  13  10       17.29      -10.36     42.68 o 
  -2  13  10      343.93      339.07     62.35 o 
  -1  13  10      195.89      240.72     51.63 o 
   0  13  10      598.91      629.37     48.79 o 
   1  13  10      908.97      936.01     55.68 o 
   2  13  10      188.21      232.87     39.10 o 
   3  13  10       27.18       73.20     44.44 o 
   4  13  10      545.84      654.74     64.57 o 
   5  13  10       12.98       -5.10     40.00 o 
   6  13  10        3.00      -21.57     38.56 o 
   7  13  10       63.53       53.07     42.35 o 
   8  13  10       43.31       69.41     43.92 o 
   9  13  10      487.24      389.13     56.60 o 
  10  13  10      112.91      145.61     48.89 o 
  11  13  10        1.65        3.06     26.44 o 
  12  13  10       34.54        5.11     20.06 o 
  -3  14  10     1163.52     1287.90     75.88 o 
  -2  14  10       13.95       15.00     40.22 o 
  -1  14  10     1303.07     1187.05     66.44 o 
   0  14  10      718.94      763.15     58.27 o 
   1  14  10       12.78      -21.14     35.85 o 
   2  14  10      430.57      373.84     60.78 o 
   3  14  10      515.01      530.17     63.92 o 
   4  14  10      331.66      370.05     62.87 o 
   5  14  10        2.66        2.61     42.87 o 
   6  14  10       50.41       44.70     45.49 o 
   7  14  10      101.19      194.50     55.68 o 
   8  14  10       26.25       18.56     47.06 o 
   9  14  10      207.93      220.51     55.29 o 
  10  14  10      196.80      207.57     56.08 o 
  11  14  10        1.73      -46.14     49.54 o 
  -1  15  10       59.80       84.04     47.41 o 
   0  15  10        0.48      -41.80     38.62 o 
   1  15  10      493.66      519.92     53.52 o 
   2  15  10      348.07      364.17     64.05 o 
   3  15  10      545.69      521.02     71.76 o 
   4  15  10       24.06       24.57     53.59 o 
   5  15  10      173.34      204.96     55.55 o 
   6  15  10       27.98      -10.46     51.50 o 
   7  15  10        7.08      -69.02     46.01 o 
   8  15  10       41.68       26.14     49.93 o 
   9  15  10      405.37      284.69     61.96 o 
  10  15  10      366.17      227.44     62.74 o 
   1  16  10      383.76      436.32     76.34 o 
   2  16  10      643.66      645.99     81.96 o 
   3  16  10       20.98      -79.60     53.07 o 
   4  16  10        0.87       13.07     50.98 o 
   5  16  10        9.43       -3.53     55.95 o 
   6  16  10      117.96      169.01     57.91 o 
   7  16  10      442.33      496.97     75.94 o 
   8  16  10        1.15       -3.14     58.82 o 
  -3  -9  11      874.47     1059.39     58.74 o 
  -2  -9  11     1378.32     1529.37     70.25 o 
  -1  -9  11       50.14       17.52     54.90 o 
   0  -9  11       34.84      -78.04     52.02 o 
   1  -9  11        7.00      -80.78     53.85 o 
   2  -9  11      345.15      281.30     75.81 o 
   3  -9  11     1041.76      871.99     91.89 o 
   4  -9  11       82.36      159.08     72.02 o 
  -5  -8  11        0.86      -37.12     54.64 o 
  -4  -8  11      963.93     1087.80     87.58 o 
  -3  -8  11     1033.51     1183.16     58.51 o 
  -2  -8  11     1516.18     1722.54    153.20 o 
  -1  -8  11      714.29      782.94     53.45 o 
   0  -8  11        2.32       26.89     34.48 o 
   1  -8  11      985.10     1098.56     58.93 o 
   2  -8  11      208.92      242.42     39.98 o 
   3  -8  11      719.87      684.15     81.57 o 
   4  -8  11     2256.47     2290.10    129.93 o 
   5  -8  11      163.38      193.59     64.44 o 
   6  -8  11      318.66      405.34     74.77 o 
  -6  -7  11       34.71       83.66     60.00 o 
  -5  -7  11      413.74      514.36     73.85 o 
  -4  -7  11      151.26      178.81     35.79 o 
  -3  -7  11       21.89       33.18     31.94 o 
  -2  -7  11       12.56       -5.36     28.80 o 
  -1  -7  11      276.66      275.18     39.06 o 
   0  -7  11      124.22      116.84     33.13 o 
   1  -7  11     1191.27     1222.22     60.51 o 
   2  -7  11        3.26      -13.22     45.10 o 
   3  -7  11      672.35      752.44     50.21 o 
   4  -7  11     1812.33     1917.01     74.30 o 
   5  -7  11        4.02       -5.49     56.99 o 
   6  -7  11       34.82      -31.89     58.43 o 
   7  -7  11       52.69       96.21     60.39 o 
   8  -7  11      593.63      590.56     83.66 o 
  -7  -6  11       52.57       16.08     57.51 o 
  -6  -6  11       65.22       -3.40     58.56 o 
  -5  -6  11      268.40      223.39     63.92 o 
  -4  -6  11     1649.14     1673.76     75.75 o 
  -3  -6  11      301.56      292.36     34.68 o 
  -2  -6  11      230.10      155.05     31.20 o 
  -1  -6  11      257.28      242.66     35.14 o 
   0  -6  11      507.15      569.11     69.15 o 
   1  -6  11     2000.88     2085.22     73.36 o 
   2  -6  11      149.62      172.36     70.98 o 
   3  -6  11      932.09     1039.45     53.87 o 
   4  -6  11       15.92       10.16     54.57 o 
   5  -6  11     1169.76     1287.86     60.16 o 
   6  -6  11     1808.58     1845.68    114.90 o 
   7  -6  11     1167.11     1255.63     93.33 o 
   8  -6  11      285.56      282.99     69.15 o 
   9  -6  11        4.08      -14.77     53.85 o 
  -8  -5  11      117.33       58.30     63.79 o 
  -7  -5  11      267.72      293.06     64.96 o 
  -6  -5  11      250.01      265.09     60.78 o 
  -5  -5  11      394.12      399.02     31.65 o 
  -4  -5  11      703.86      643.88     41.85 o 
  -3  -5  11      366.34      377.28     36.43 o 
  -2  -5  11        0.69       17.63     27.49 o 
  -1  -5  11      697.22      727.63     47.91 o 
   0  -5  11      174.14      177.99     42.94 o 
   1  -5  11     1150.98     1168.74     76.92 o 
   2  -5  11     3776.77     4092.84    106.41 o 
   3  -5  11       66.29       73.82     29.80 o 
   4  -5  11      362.57      398.29     38.71 o 
   5  -5  11        2.66        7.62     48.43 o 
   6  -5  11      340.42      347.16     52.48 o 
   7  -5  11     4207.61     4023.76    164.70 o 
   8  -5  11      347.87      436.98     65.23 o 
   9  -5  11      333.22      327.83     62.09 o 
  10  -5  11      286.97      245.19     42.40 o 
  -8  -4  11      136.84      162.61     63.00 o 
  -7  -4  11     2047.81     2156.25    117.77 o 
  -6  -4  11       51.93      100.13     55.68 o 
  -5  -4  11        3.62        4.48     22.86 o 
  -4  -4  11     2603.25     2613.14     76.36 o 
  -3  -4  11     2348.74     2282.91     70.97 o 
  -2  -4  11     1074.30      994.41     76.66 o 
  -1  -4  11      888.79      847.21     43.07 o 
   0  -4  11     1271.02     1264.14     53.14 o 
   1  -4  11      277.75      305.55     32.31 o 
   2  -4  11      118.64      139.14     28.53 o 
   3  -4  11       26.69       22.64     26.05 o 
   4  -4  11     1267.58     1240.80     60.06 o 
   5  -4  11       15.26       39.39     30.65 o 
   6  -4  11      558.40      538.13     41.05 o 
   7  -4  11       26.70       42.63     57.78 o 
   8  -4  11     1830.97     1723.20    100.00 o 
   9  -4  11      155.99       59.74     50.59 o 
  10  -4  11      367.83      359.77     44.49 o 
  11  -4  11       77.36      -16.23     79.34 o 
  -9  -3  11     1019.65     1169.23     91.37 o 
  -8  -3  11       11.49       49.15     54.90 o 
  -7  -3  11       27.24       40.00     53.46 o 
  -6  -3  11     4674.00     4993.91    185.74 o 
  -5  -3  11      971.15      883.30     37.38 o 
  -4  -3  11       22.88       -1.63     23.28 o 
  -3  -3  11      624.94      505.55     50.85 o 
  -2  -3  11      545.95      545.61     39.87 o 
  -1  -3  11     2474.94     2533.89     73.23 o 
   0  -3  11     1701.16     1711.24     71.04 o 
   1  -3  11       15.87       28.06     23.25 o 
   2  -3  11       95.79       62.66     24.71 o 
   3  -3  11     1880.25     1945.36     99.02 o 
   4  -3  11      517.13      497.04     36.97 o 
   5  -3  11     2180.49     2161.11     69.89 o 
   6  -3  11     3111.10     3113.52     87.98 o 
   7  -3  11      138.67      189.62     31.63 o 
   8  -3  11        4.71       -6.60     27.42 o 
   9  -3  11       20.59        1.68     29.33 o 
  10  -3  11        6.49        1.86     31.61 o 
  11  -3  11      873.04     1019.09     57.09 o 
  12  -3  11      205.62      237.64     61.44 o 
  -9  -2  11     1198.09     1250.21     54.61 o 
  -8  -2  11       31.78      -20.39     50.98 o 
  -7  -2  11      167.12      163.00     55.03 o 
  -6  -2  11       15.73       -4.06     21.21 o 
  -5  -2  11      175.20      196.92     25.16 o 
  -4  -2  11       19.12        5.11     22.52 o 
  -3  -2  11      585.24      508.72     56.53 o 
  -2  -2  11       16.60       -6.07     21.15 o 
  -1  -2  11      236.98      255.41     27.19 o 
   0  -2  11     2588.01     2479.77     70.49 o 
   1  -2  11     4177.55     4039.02     98.15 o 
   2  -2  11      854.98      786.76     39.52 o 
   3  -2  11      184.36      140.16     26.38 o 
   4  -2  11      686.87      749.41     39.38 o 
   5  -2  11      145.54      144.85     31.31 o 
   6  -2  11      150.89      115.05     26.30 o 
   7  -2  11      654.79      640.53     39.62 o 
   8  -2  11      172.96      157.21     29.76 o 
   9  -2  11       59.55       60.73     28.97 o 
  10  -2  11      402.36      385.06     37.98 o 
  11  -2  11      751.42      858.85     51.61 o 
  12  -2  11      645.00      610.30     72.81 o 
  -9  -1  11       51.98       63.43     31.81 o 
  -8  -1  11      752.41      799.24     42.89 o 
  -7  -1  11      595.92      671.70     51.63 o 
  -6  -1  11      141.71      131.14     20.85 o 
  -5  -1  11       10.62        1.91     17.15 o 
  -4  -1  11        7.53      -25.52     17.01 o 
  -3  -1  11      772.99      763.03     31.52 o 
  -2  -1  11     6062.13     6203.29    135.10 o 
  -1  -1  11       56.15       37.39     21.53 o 
   0  -1  11       18.86       10.79     20.42 o 
   1  -1  11      339.01      301.27     28.87 o 
   2  -1  11       17.10      -13.47     18.92 o 
   3  -1  11     5580.54     5610.75    194.70 o 
   4  -1  11      554.45      522.94     33.55 o 
   5  -1  11      684.00      678.31     38.08 o 
   6  -1  11      683.09      703.66     37.69 o 
   7  -1  11     1259.06     1205.43     49.94 o 
   8  -1  11      995.27      998.43     96.79 o 
   9  -1  11      542.83      589.83     82.94 o 
  10  -1  11      333.39      320.76     44.39 o 
  11  -1  11      114.79      148.37     34.26 o 
  12  -1  11       41.26       34.38     44.70 o 
  13  -1  11        3.97       -7.97     47.84 o 
  -9   0  11      124.97      101.83     31.93 o 
  -8   0  11       34.26       -9.24     26.50 o 
  -7   0  11      131.16      147.94     34.20 o 
  -6   0  11       11.61       -7.41     21.42 o 
  -5   0  11      201.31      209.08     20.92 o 
  -4   0  11     1807.85     1826.20     48.84 o 
  -3   0  11      923.64      891.04     34.63 o 
  -2   0  11     1684.38     1763.89     57.62 o 
  -1   0  11     8142.58     7982.39    133.83 o 
   0   0  11        5.08       13.55     19.78 o 
   1   0  11       30.94       39.32     20.81 o 
   2   0  11      559.66      518.68     47.51 o 
   3   0  11     2662.13     2714.64     73.13 o 
   4   0  11     8167.92     8104.98    167.43 o 
   5   0  11       62.03       75.40     22.22 o 
   6   0  11     1390.92     1354.97     50.81 o 
   7   0  11       39.84       22.78     22.41 o 
   8   0  11        9.07       10.05     33.01 o 
   9   0  11     1426.90     1444.35     43.94 o 
  10   0  11      269.43      259.74     38.26 o 
  11   0  11      114.54      144.96     42.87 o 
  12   0  11      191.06      231.49     49.93 o 
  13   0  11      698.00      766.37     73.85 o 
  -9   1  11       75.18       60.39     58.17 o 
  -8   1  11      227.57      277.30     69.67 o 
  -7   1  11       38.57       71.17     39.74 o 
  -6   1  11      107.91       99.56     23.96 o 
  -5   1  11      392.78      365.29     35.63 o 
  -4   1  11     1556.89     1451.39     52.96 o 
  -3   1  11      206.95      204.34     26.51 o 
  -2   1  11      839.68      742.90     33.06 o 
  -1   1  11     1730.08     1665.72     35.53 o 
   0   1  11      112.37       95.71     12.87 o 
   1   1  11     1030.18      954.58     24.02 o 
   2   1  11      217.92      207.95     14.71 o 
   3   1  11      173.26      178.66     13.64 o 
   4   1  11     2807.71     2697.92     71.08 o 
   5   1  11      736.92      688.75     35.37 o 
   6   1  11      671.12      668.02     35.03 o 
   7   1  11      118.63       93.03     23.91 o 
   8   1  11       98.71       59.70     17.92 o 
   9   1  11     1194.08     1201.61     39.14 o 
  10   1  11     4350.38     4344.61     85.37 o 
  11   1  11       43.51       63.66     39.87 o 
  12   1  11      285.40      253.85     49.54 o 
  13   1  11        9.56      -32.94     43.27 o 
  14   1  11      234.27      284.30     63.79 o 
  -9   2  11     1255.55     1321.91    101.43 o 
  -8   2  11      160.02      155.68     57.78 o 
  -7   2  11       40.68       64.19     31.25 o 
  -6   2  11      625.48      627.21     34.61 o 
  -5   2  11      966.05      979.10     33.03 o 
  -4   2  11     2674.89     2773.85     64.24 o 
  -3   2  11      291.53      303.85     19.98 o 
  -2   2  11      549.18      566.02     22.41 o 
  -1   2  11      275.89      258.16     16.85 o 
   0   2  11       92.49      104.83     13.50 o 
   1   2  11     5594.03     5485.85     81.69 o 
   2   2  11     2929.99     2840.84     47.52 o 
   3   2  11       10.05       18.12     11.91 o 
   4   2  11       34.84       43.27     14.91 o 
   5   2  11     3464.80     3348.39     63.78 o 
   6   2  11     3006.53     3022.92    123.14 o 
   7   2  11     3426.64     3313.33    119.86 o 
   8   2  11       13.01       14.09     20.79 o 
   9   2  11     1992.24     2066.21     50.47 o 
  10   2  11        9.51       31.69     18.25 o 
  11   2  11      558.89      574.88     55.55 o 
  12   2  11      275.61      301.16     53.72 o 
  13   2  11      619.28      624.42     65.49 o 
  14   2  11       23.27      104.44     51.63 o 
  -9   3  11      459.47      558.93     75.68 o 
  -8   3  11       69.71      -28.23     48.10 o 
  -7   3  11      164.70       87.97     53.33 o 
  -6   3  11      713.32      770.59     44.81 o 
  -5   3  11        9.32       -2.12     19.36 o 
  -4   3  11     2770.71     2842.11     69.72 o 
  -3   3  11     2366.50     2404.96     54.73 o 
  -2   3  11      727.03      763.49     37.77 o 
  -1   3  11       18.82       -6.28     12.97 o 
   0   3  11       10.33       13.63     12.21 o 
   1   3  11       27.59       44.30     11.89 o 
   2   3  11     5073.64     4953.99     75.15 o 
   3   3  11       23.45       27.29     17.51 o 
   4   3  11      189.49      171.58     22.70 o 
   5   3  11      145.45      125.77     15.57 o 
   6   3  11      418.27      377.47     53.31 o 
   7   3  11     1722.54     1554.04     34.59 o 
   8   3  11     5225.35     5107.37     92.15 o 
   9   3  11      255.54      259.06     21.97 o 
  10   3  11       78.40       78.23     18.42 o 
  11   3  11       56.64       28.50     33.85 o 
  12   3  11      437.88      451.22     54.77 o 
  13   3  11      293.01      262.08     51.89 o 
  14   3  11      248.82      326.00     62.87 o 
  -9   4  11      166.84      210.06     69.67 o 
  -8   4  11       23.92       42.61     51.76 o 
  -7   4  11      606.20      597.85     46.24 o 
  -6   4  11     2096.74     2108.33     72.48 o 
  -5   4  11        1.54       49.54     28.69 o 
  -4   4  11      393.93      393.16     57.91 o 
  -3   4  11     1524.97     1677.94     45.22 o 
  -2   4  11      387.14      296.00     27.46 o 
  -1   4  11     3325.02     3350.55     82.51 o 
   0   4  11       44.44       57.88     15.64 o 
   1   4  11       22.65       -4.71     13.12 o 
   2   4  11       25.54       28.26     12.45 o 
   3   4  11     2894.44     2782.44     60.86 o 
   4   4  11       41.12       34.33     14.03 o 
   5   4  11     3275.47     3159.24     76.86 o 
   6   4  11       32.01       29.85     11.26 o 
   7   4  11     1485.25     1431.56     33.37 o 
   8   4  11      323.52      308.81     21.29 o 
   9   4  11       31.41       13.62     15.87 o 
  10   4  11      264.73      276.98     41.17 o 
  11   4  11      191.45      196.46     41.04 o 
  12   4  11      176.66      138.82     46.14 o 
  13   4  11        3.82      -11.50     40.78 o 
  14   4  11      605.53      563.51     70.45 o 
  -9   5  11        0.66       15.03     64.31 o 
  -8   5  11      165.05      175.28     41.12 o 
  -7   5  11      747.09      687.04     68.23 o 
  -6   5  11     1645.25     1644.86     68.67 o 
  -5   5  11      859.53      805.01     46.88 o 
  -4   5  11        9.44       -6.13     26.56 o 
  -3   5  11     3291.60     3187.45    139.21 o 
  -2   5  11     3356.75     3152.76     82.83 o 
  -1   5  11      215.60      234.80     25.69 o 
   0   5  11     8051.34     7875.90    163.65 o 
   1   5  11     1117.31     1073.12     41.20 o 
   2   5  11     1060.02      976.75     32.47 o 
   3   5  11      172.10      173.43     20.93 o 
   4   5  11     2743.92     2631.30     55.47 o 
   5   5  11     2754.42     2824.47     49.32 o 
   6   5  11     3833.13     3642.51     59.85 o 
   7   5  11      341.06      333.55     22.81 o 
   8   5  11       41.54       24.37     15.55 o 
   9   5  11       93.30       79.85     16.91 o 
  10   5  11      152.11      162.74     40.13 o 
  11   5  11     1421.95     1369.22     78.56 o 
  12   5  11      732.87      780.49     67.45 o 
  13   5  11      244.79      160.39     47.71 o 
  14   5  11       38.32       38.43     46.66 o 
  -8   6  11      233.00      341.10     99.21 o 
  -7   6  11        3.18      -15.68     34.18 o 
  -6   6  11       68.55       55.59     34.77 o 
  -5   6  11      212.50      248.10     35.44 o 
  -4   6  11       88.01       90.58     29.29 o 
  -3   6  11      351.14      321.11     33.09 o 
  -2   6  11      393.49      373.44     43.40 o 
  -1   6  11     9602.72     9574.76    198.68 o 
   0   6  11      410.71      432.84     30.84 o 
   1   6  11     2164.91     2015.71     60.36 o 
   2   6  11       48.04       48.27     19.19 o 
   3   6  11      153.71      162.56     22.37 o 
   4   6  11      695.72      654.89     70.19 o 
   5   6  11      348.31      293.15     16.32 o 
   6   6  11     2109.51     2051.97     40.56 o 
   7   6  11     1483.78     1456.01     33.87 o 
   8   6  11     1410.74     1486.23     34.99 o 
   9   6  11       92.63       93.92     17.34 o 
  10   6  11      821.09      791.34     57.51 o 
  11   6  11      101.93       36.86     35.42 o 
  12   6  11      313.93      431.35     53.72 o 
  13   6  11       14.68       44.57     43.66 o 
  14   6  11       28.29       -7.32     46.01 o 
  -8   7  11      455.48      519.27     53.06 o 
  -7   7  11      935.08      963.21     70.72 o 
  -6   7  11      627.62      691.83     51.97 o 
  -5   7  11       89.00       93.13     34.90 o 
  -4   7  11     1617.94     1623.54     63.85 o 
  -3   7  11      438.58      450.84     37.76 o 
  -2   7  11      548.40      582.49     39.12 o 
  -1   7  11      925.48      975.17     65.88 o 
   0   7  11      859.76      940.92     66.73 o 
   1   7  11        0.65      -15.49     21.66 o 
   2   7  11        1.93      -17.99     15.64 o 
   3   7  11      886.29      881.26     44.98 o 
   4   7  11     4692.59     4704.38    102.63 o 
   5   7  11     2283.66     2333.52     61.86 o 
   6   7  11       46.89       46.65     18.05 o 
   7   7  11      569.91      530.09     24.76 o 
   8   7  11      868.10      979.13     33.25 o 
   9   7  11      193.88      201.38     35.49 o 
  10   7  11      521.90      565.07     51.11 o 
  11   7  11       31.92      -14.90     36.47 o 
  12   7  11      316.86      369.40     51.37 o 
  13   7  11       68.43       17.52     47.32 o 
  14   7  11      258.25      221.95     54.90 o 
  -7   8  11        5.12      -32.44     34.86 o 
  -6   8  11      801.72      842.42     85.23 o 
  -5   8  11      374.67      441.59     43.30 o 
  -4   8  11       36.10       60.05     32.75 o 
  -3   8  11      321.14      438.72     39.79 o 
  -2   8  11      297.83      308.98     36.32 o 
  -1   8  11     1650.75     1656.01     77.84 o 
   0   8  11      186.62      211.59     29.61 o 
   1   8  11        0.16       -0.26     22.71 o 
   2   8  11     2156.65     2176.66     67.10 o 
   3   8  11     1505.88     1511.35     39.06 o 
   4   8  11     2747.14     2773.99     69.05 o 
   5   8  11      538.80      507.39     27.90 o 
   6   8  11     1718.76     1808.33     55.30 o 
   7   8  11      336.50      340.10     27.57 o 
   8   8  11     1208.94     1233.80     38.28 o 
   9   8  11     1372.41     1381.01     55.10 o 
  10   8  11      567.50      581.81     54.38 o 
  11   8  11       13.29      -19.74     37.65 o 
  12   8  11       34.99        6.54     42.35 o 
  13   8  11      172.39      194.24     49.41 o 
  14   8  11      757.99      727.16     75.42 o 
  -7   9  11        7.88       -3.79     39.38 o 
  -6   9  11        9.84      -13.04     35.82 o 
  -5   9  11      306.79      306.43     41.49 o 
  -4   9  11      845.15     1002.93     58.23 o 
  -3   9  11      318.88      478.83     41.59 o 
  -2   9  11      362.91      370.78     39.74 o 
  -1   9  11      167.83      105.58     30.81 o 
   0   9  11     2064.91     2037.76     70.36 o 
   1   9  11      120.24      144.41     29.68 o 
   2   9  11       89.67      118.67     28.90 o 
   3   9  11      286.53      264.61     30.66 o 
   4   9  11     1885.70     1742.02     84.70 o 
   5   9  11        7.24       -8.46     20.91 o 
   6   9  11     1472.68     1495.96     49.52 o 
   7   9  11      294.15      314.53     27.95 o 
   8   9  11       26.65       24.41     22.20 o 
   9   9  11       98.43       55.34     24.30 o 
  10   9  11     1005.65      945.99     52.22 o 
  11   9  11       99.65       91.63     43.40 o 
  12   9  11      139.58       81.04     42.48 o 
  13   9  11       70.48       88.23     49.67 o 
  14   9  11        0.47      -17.91     47.32 o 
  -6  10  11      751.43      624.97    119.54 o 
  -5  10  11       46.68       91.14     41.72 o 
  -4  10  11      732.67      723.97     63.59 o 
  -3  10  11        8.26        3.47     52.87 o 
  -2  10  11      153.88      103.97     34.45 o 
  -1  10  11      105.58      117.89     32.24 o 
   0  10  11        9.37       47.12     29.67 o 
   1  10  11     1371.71     1390.16     68.30 o 
   2  10  11     1327.02     1394.64     57.69 o 
   3  10  11        3.84      -34.48     24.91 o 
   4  10  11       75.10        1.70     36.47 o 
   5  10  11      220.16      274.11     47.06 o 
   6  10  11       15.11       24.42     20.02 o 
   7  10  11      232.30      275.29     27.39 o 
   8  10  11      117.04      178.44     27.86 o 
   9  10  11       81.24      117.97     26.58 o 
  10  10  11      402.13      403.02     36.05 o 
  11  10  11      318.06      280.64     33.56 o 
  12  10  11       84.83      121.43     44.70 o 
  13  10  11      208.34      152.28     51.24 o 
  14  10  11        1.55      -32.94     47.97 o 
  -5  11  11       27.81       37.17     42.65 o 
  -4  11  11      975.30     1059.67     61.43 o 
  -3  11  11     2275.91     2126.32    110.13 o 
  -2  11  11        3.77       17.52     34.63 o 
  -1  11  11        4.35      -31.87     31.72 o 
   0  11  11      319.88      318.15     39.36 o 
   1  11  11       31.16       28.98     31.70 o 
   2  11  11     1173.65     1253.15     57.75 o 
   3  11  11      358.34      326.81     34.89 o 
   4  11  11        2.19      -40.78     32.94 o 
   5  11  11      516.12      546.64     55.95 o 
   6  11  11      111.40       28.63     41.04 o 
   7  11  11     1022.73      898.79     66.66 o 
   8  11  11      539.26      511.96     36.53 o 
   9  11  11      123.83      124.74     29.43 o 
  10  11  11       18.36      -31.16     38.76 o 
  11  11  11      167.14      154.21     32.71 o 
  12  11  11       24.10       42.04     32.20 o 
  13  11  11       11.15       -2.22     50.32 o 
  -4  12  11       87.67       46.43     40.69 o 
  -3  12  11       36.95       45.73     39.12 o 
  -2  12  11      210.52      259.35     44.15 o 
  -1  12  11      191.46      179.32     41.65 o 
   0  12  11     1146.78     1074.07     60.29 o 
   1  12  11       77.42       59.94     33.14 o 
   2  12  11        3.63      -40.98     27.32 o 
   3  12  11       31.35       76.34     44.70 o 
   4  12  11       52.40       39.21     43.00 o 
   5  12  11      314.84      375.67     52.15 o 
   6  12  11      374.75      409.00     57.12 o 
   7  12  11      250.94      169.40     45.36 o 
   8  12  11        4.11      -30.59     42.35 o 
   9  12  11      264.65      318.63     34.49 o 
  10  12  11      175.00      149.96     33.67 o 
  11  12  11      712.80      796.25     49.52 o 
  12  12  11       76.81       44.00     33.73 o 
  13  12  11       84.69       62.06     53.72 o 
  -3  13  11      646.76      585.91     54.99 o 
  -2  13  11      159.39      188.43     42.60 o 
  -1  13  11      660.01      674.81     53.45 o 
   0  13  11      710.48      768.89     79.80 o 
   1  13  11      691.16      668.61     50.96 o 
   2  13  11       47.32       63.12     35.92 o 
   3  13  11       76.99      107.97     49.54 o 
   4  13  11      619.71      602.59     67.45 o 
   5  13  11      135.22       41.96     43.27 o 
   6  13  11     1638.26     1606.73     97.64 o 
   7  13  11      169.33      210.45     53.07 o 
   8  13  11      394.93      481.81     60.26 o 
   9  13  11       25.28        4.84     43.53 o 
  10  13  11        7.62        4.84     49.41 o 
  11  13  11       48.66       48.63     53.20 o 
  12  13  11      185.46      168.13     38.53 o 
  -2  14  11      271.31      234.22     51.71 o 
  -1  14  11      677.17      934.77     63.91 o 
   0  14  11       36.41       52.39     66.34 o 
   1  14  11       76.63       90.39     39.64 o 
   2  14  11      564.55      510.81    113.13 o 
   3  14  11      702.15      635.79     73.20 o 
   4  14  11       17.44      -63.92     42.61 o 
   5  14  11      705.78      759.71     74.77 o 
   6  14  11     1181.31     1155.12     86.92 o 
   7  14  11      239.36      240.12     53.85 o 
   8  14  11       46.72       33.20     51.50 o 
   9  14  11        0.57        2.61     50.19 o 
  10  14  11      113.19       41.44     49.41 o 
  11  14  11       18.30       42.87     55.55 o 
   0  15  11     1744.09     1689.28     82.36 o 
   1  15  11       39.50       -5.06     42.46 o 
   2  15  11      375.33      309.01     64.44 o 
   3  15  11       66.91       17.25     55.68 o 
   4  15  11      113.60      210.45     61.04 o 
   5  15  11       30.45       57.38     55.81 o 
   6  15  11       14.86       -4.71     53.07 o 
   7  15  11     1028.92      870.94     78.95 o 
   8  15  11       28.87       27.32     51.24 o 
   9  15  11      382.47      416.58     69.80 o 
  10  15  11       17.47       37.38     53.98 o 
   2  16  11      141.16       53.98     58.95 o 
   3  16  11        8.57       40.78     55.55 o 
   4  16  11     1050.59     1107.80     90.32 o 
   5  16  11        2.93       33.33     58.69 o 
   6  16  11       46.85       11.11     57.12 o 
   7  16  11       57.45       25.49     58.30 o 
   8  16  11        6.03       18.30     59.74 o 
  -3  -8  12      321.40      374.19     45.63 o 
  -2  -8  12       50.20       62.09     36.41 o 
  -1  -8  12       10.35        2.48     33.93 o 
   0  -8  12      449.63      536.63     50.31 o 
   1  -8  12      542.24      627.50     87.90 o 
   2  -8  12       56.37       84.08     37.46 o 
   3  -8  12       34.58       68.62     66.14 o 
   4  -8  12       16.52       -6.01     65.36 o 
   5  -8  12       73.05       17.52     63.40 o 
  -5  -7  12       46.94      -42.48     59.74 o 
  -4  -7  12        1.89      -33.07     32.66 o 
  -3  -7  12      170.57      162.82     35.89 o 
  -2  -7  12     1037.20     1103.17     58.82 o 
  -1  -7  12      381.56      380.45     42.37 o 
   0  -7  12       50.75       26.00     35.93 o 
   1  -7  12      270.75      249.65     39.64 o 
   2  -7  12       31.20       38.77     36.02 o 
   3  -7  12     3983.37     4348.65    121.26 o 
   4  -7  12      194.61      200.99     44.77 o 
   5  -7  12       62.96       67.32     62.61 o 
   6  -7  12        1.76       -4.97     59.87 o 
   7  -7  12        4.22       87.84     62.35 o 
  -6  -6  12      143.90      158.16     65.36 o 
  -5  -6  12       33.86       74.25     56.86 o 
  -4  -6  12      114.82      147.30     34.97 o 
  -3  -6  12      106.07       68.08     31.65 o 
  -2  -6  12     2878.61     2856.22     86.63 o 
  -1  -6  12      662.21      752.33     84.96 o 
   0  -6  12       32.79       30.45     30.57 o 
   1  -6  12      654.77      692.48     70.78 o 
   2  -6  12      191.65      155.09     36.96 o 
   3  -6  12      549.59      526.90    100.13 o 
   4  -6  12     1845.09     1852.99     76.79 o 
   5  -6  12     1263.54     1453.43     66.56 o 
   6  -6  12      333.88      422.47     71.50 o 
   7  -6  12      148.61      131.50     59.61 o 
   8  -6  12       19.24       -7.97     56.99 o 
  -7  -5  12      200.26      153.72     62.09 o 
  -6  -5  12      291.57      316.59     67.06 o 
  -5  -5  12      620.82      644.42     79.87 o 
  -4  -5  12        7.73      -13.52     29.43 o 
  -3  -5  12       46.18       83.01     38.43 o 
  -2  -5  12       81.12       63.49     29.67 o 
  -1  -5  12      243.72      283.22     37.25 o 
   0  -5  12      122.72      108.68     30.19 o 
   1  -5  12       63.63       86.26     31.58 o 
   2  -5  12      344.73      337.16     37.37 o 
   3  -5  12        7.47       21.03     28.48 o 
   4  -5  12     3900.54     3974.61    108.05 o 
   5  -5  12       51.25       35.81     32.48 o 
   6  -5  12       15.31       45.85     31.60 o 
   7  -5  12       11.23        5.59     33.23 o 
   8  -5  12      316.05      346.78     65.75 o 
   9  -5  12      307.84      369.40     72.94 o 
  -7  -4  12      136.33      169.40     59.61 o 
  -6  -4  12        8.90       11.37     56.86 o 
  -5  -4  12      186.08      200.65     29.07 o 
  -4  -4  12      564.15      563.23     67.97 o 
  -3  -4  12      765.92      719.59     44.09 o 
  -2  -4  12      556.97      525.52     40.09 o 
  -1  -4  12      160.53      223.94     31.31 o 
   0  -4  12       54.48       48.14     26.63 o 
   1  -4  12     1721.95     1744.62    105.68 o 
   2  -4  12      236.50      235.36     34.51 o 
   3  -4  12     1719.13     1825.04    100.06 o 
   4  -4  12      383.44      349.10     39.16 o 
   5  -4  12      732.29      809.54     49.47 o 
   6  -4  12     1313.71     1317.67     59.47 o 
   7  -4  12      347.43      393.37     39.41 o 
   8  -4  12     1678.30     1734.02     68.15 o 
   9  -4  12      128.16      185.74     56.47 o 
  10  -4  12     1516.67     1603.02     73.05 o 
  -8  -3  12      343.88      317.37     65.23 o 
  -7  -3  12       20.26       29.93     49.93 o 
  -6  -3  12      163.82      182.08     59.47 o 
  -5  -3  12        2.15      -18.43     43.66 o 
  -4  -3  12     2876.82     2971.52     83.35 o 
  -3  -3  12      103.54      139.84     29.62 o 
  -2  -3  12        4.40        3.95     24.93 o 
  -1  -3  12      795.61      863.56     45.31 o 
   0  -3  12        4.32        1.43     29.35 o 
   1  -3  12     2985.13     2923.45     83.76 o 
   2  -3  12     5072.63     5131.04    122.91 o 
   3  -3  12      460.35      471.05     36.67 o 
   4  -3  12     1730.03     1747.50    147.58 o 
   5  -3  12      191.54      236.31     32.85 o 
   6  -3  12       24.15       27.82     27.67 o 
   7  -3  12     1539.37     1689.37     65.20 o 
   8  -3  12      563.02      509.04     40.97 o 
   9  -3  12      258.08      290.86     87.25 o 
  10  -3  12      312.04      350.67     42.47 o 
  11  -3  12        5.86       36.83     47.91 o 
  -8  -2  12       35.63       10.72     49.93 o 
  -7  -2  12      761.27      844.80     76.60 o 
  -6  -2  12       38.06      -24.44     47.71 o 
  -5  -2  12      333.90      386.34     34.77 o 
  -4  -2  12       55.58       27.27     25.64 o 
  -3  -2  12      322.13      331.99     45.29 o 
  -2  -2  12       13.47        1.21     45.16 o 
  -1  -2  12     1761.11     1736.65     61.49 o 
   0  -2  12     1237.37     1138.93     49.88 o 
   1  -2  12     3082.47     3061.02     83.24 o 
   2  -2  12       40.86       49.05     25.33 o 
   3  -2  12      449.34      449.27     35.13 o 
   4  -2  12       76.49       53.43     25.37 o 
   5  -2  12       36.12       58.48     42.42 o 
   6  -2  12      134.21      177.85     35.36 o 
   7  -2  12       33.57       -2.68     25.93 o 
   8  -2  12     1541.12     1462.98     59.43 o 
   9  -2  12      971.81      999.90     51.41 o 
  10  -2  12       47.87       30.46     30.53 o 
  11  -2  12      307.72      371.17    113.85 o 
  12  -2  12      121.66      191.76     55.95 o 
  -8  -1  12        2.90      -76.08     50.72 o 
  -7  -1  12       33.14       61.44     50.72 o 
  -6  -1  12     1877.77     1912.41     55.51 o 
  -5  -1  12      834.97      859.45     37.75 o 
  -4  -1  12      882.56      840.08     43.99 o 
  -3  -1  12       78.99       60.05     25.20 o 
  -2  -1  12        4.55        7.57     23.06 o 
  -1  -1  12     2365.92     2348.99     70.22 o 
   0  -1  12      954.83      897.81     76.40 o 
   1  -1  12      915.49      749.17     66.01 o 
   2  -1  12       32.23        6.90     21.49 o 
   3  -1  12     2998.95     2936.07     80.13 o 
   4  -1  12     2950.40     2948.62    101.83 o 
   5  -1  12     2614.91     2677.25     76.93 o 
   6  -1  12     3380.21     3554.65    166.59 o 
   7  -1  12       85.44       49.04     25.46 o 
   8  -1  12       99.56       28.82     25.61 o 
   9  -1  12        3.87       20.51     21.90 o 
  10  -1  12       29.51       20.39     23.90 o 
  11  -1  12      904.47      920.30     54.30 o 
  12  -1  12      784.26      748.20     75.68 o 
  -8   0  12        4.26       21.49     35.57 o 
  -7   0  12        2.11       -1.45     31.79 o 
  -6   0  12      435.33      457.31     32.53 o 
  -5   0  12      645.69      651.45     29.77 o 
  -4   0  12      115.17      149.34     23.16 o 
  -3   0  12       99.67      110.88     26.88 o 
  -2   0  12       32.21       32.01     23.84 o 
  -1   0  12      235.49      202.29     27.87 o 
   0   0  12      332.48      298.23     30.08 o 
   1   0  12     5365.31     5489.62    123.57 o 
   2   0  12        3.73       19.93     21.71 o 
   3   0  12     4069.97     3952.14     96.67 o 
   4   0  12     1966.20     1914.75     61.25 o 
   5   0  12     1663.81     1672.94     67.58 o 
   6   0  12     1380.60     1342.88     51.87 o 
   7   0  12     2937.95     2937.01     80.53 o 
   8   0  12       29.37      -11.75     23.78 o 
   9   0  12      185.69      125.82     34.18 o 
  10   0  12      659.67      693.62     59.20 o 
  11   0  12      949.49     1013.78     78.30 o 
  12   0  12     1106.60     1194.59     87.32 o 
  13   0  12      136.38       97.90     51.63 o 
  -8   1  12      802.78      801.14     76.08 o 
  -7   1  12      349.48      360.10     40.83 o 
  -6   1  12        2.46       -3.39     22.69 o 
  -5   1  12      573.29      568.80     32.04 o 
  -4   1  12       60.30       80.28     18.95 o 
  -3   1  12      695.14      692.18     31.36 o 
  -2   1  12     4053.50     3873.18     73.20 o 
  -1   1  12      489.43      448.47     20.26 o 
   0   1  12       10.13       11.20     14.81 o 
   1   1  12      590.32      524.67     32.98 o 
   2   1  12      496.80      454.31     32.12 o 
   3   1  12     1430.36     1353.49     51.04 o 
   4   1  12     1372.47     1255.87     48.76 o 
   5   1  12      161.49      150.38     25.60 o 
   6   1  12      850.28      727.92     74.51 o 
   7   1  12      145.69      138.61     67.97 o 
   8   1  12        4.94      -19.24     40.72 o 
   9   1  12     1776.18     1849.64     50.62 o 
  10   1  12      717.73      759.54     34.31 o 
  11   1  12        0.43        0.26     37.78 o 
  12   1  12      237.47      154.11     47.45 o 
  13   1  12      103.57      119.34     49.15 o 
  -8   2  12        7.65       10.98     55.42 o 
  -7   2  12     1952.39     2053.64    109.54 o 
  -6   2  12        4.76       -9.20     22.66 o 
  -5   2  12     1533.67     1550.78     48.48 o 
  -4   2  12      695.81      714.91     27.72 o 
  -3   2  12      192.69      193.62     19.26 o 
  -2   2  12      913.61      896.69     30.18 o 
  -1   2  12     3863.38     3778.70     63.90 o 
   0   2  12      306.44      346.85     18.41 o 
   1   2  12        0.49       19.05     12.49 o 
   2   2  12      557.38      535.79     19.86 o 
   3   2  12      631.75      614.46     24.03 o 
   4   2  12     7343.37     7184.32    216.92 o 
   5   2  12      598.21      601.53     34.82 o 
   6   2  12      263.00      274.73     33.66 o 
   7   2  12      194.47      247.83     27.99 o 
   8   2  12      872.63      805.80     32.49 o 
   9   2  12      210.47      221.50     22.87 o 
  10   2  12       84.57       87.56     21.20 o 
  11   2  12     1831.75     1737.44     91.76 o 
  12   2  12       65.75       79.34     46.80 o 
  13   2  12      153.85      218.42     52.02 o 
  14   2  12       76.89       55.68     51.76 o 
  -8   3  12      524.75      523.90     69.54 o 
  -7   3  12      353.08      355.69     40.47 o 
  -6   3  12      171.24      130.62     27.32 o 
  -5   3  12       36.57       15.23     21.13 o 
  -4   3  12      722.82      751.29     45.31 o 
  -3   3  12       82.03       45.15     20.05 o 
  -2   3  12        3.44       -8.29     14.82 o 
  -1   3  12     1673.57     1692.34     39.18 o 
   0   3  12        6.08       -1.92     13.10 o 
   1   3  12      352.26      345.90     20.07 o 
   2   3  12        9.94        3.43     12.02 o 
   3   3  12        2.48      -11.04     13.45 o 
   4   3  12     3937.13     3865.18     72.95 o 
   5   3  12      900.01      861.66     30.43 o 
   6   3  12      502.20      506.46     24.40 o 
   7   3  12       42.38       21.77     12.11 o 
   8   3  12     1547.91     1569.73     37.00 o 
   9   3  12     1077.27      992.90     36.61 o 
  10   3  12     1358.51     1447.33     43.52 o 
  11   3  12      141.76      166.66     44.57 o 
  12   3  12       15.28      -13.59     42.22 o 
  13   3  12      227.25      243.00     55.42 o 
  14   3  12        7.35       57.12     54.25 o 
  -8   4  12      208.18      241.82     67.19 o 
  -7   4  12        2.91       36.10     38.04 o 
  -6   4  12       24.39       -1.66     31.35 o 
  -5   4  12      384.70      387.04     61.17 o 
  -4   4  12     3788.46     3761.07     98.47 o 
  -3   4  12      371.07      374.68     50.11 o 
  -2   4  12        4.30       -0.93     21.05 o 
  -1   4  12       30.12       30.49     33.66 o 
   0   4  12       88.99      117.47     36.87 o 
   1   4  12     2293.27     2326.43     45.12 o 
   2   4  12      608.73      664.23     23.69 o 
   3   4  12     1481.17     1452.05     49.09 o 
   4   4  12      799.02      810.90     33.73 o 
   5   4  12     2313.84     2115.62     48.57 o 
   6   4  12     1175.40     1153.00     35.04 o 
   7   4  12     1216.62     1131.63     30.61 o 
   8   4  12      122.88      146.12     16.35 o 
   9   4  12      457.31      506.30     26.12 o 
  10   4  12       85.91       66.48     22.42 o 
  11   4  12       69.53       15.16     35.55 o 
  12   4  12      273.79      269.92     49.15 o 
  13   4  12      290.10      315.28     54.64 o 
  14   4  12      132.09      151.63     56.73 o 
  -8   5  12       11.19      -59.69     62.94 o 
  -7   5  12      249.65      183.13     39.45 o 
  -6   5  12      570.79      593.24     66.53 o 
  -5   5  12      136.44       93.94     31.90 o 
  -4   5  12       60.05       52.78     45.16 o 
  -3   5  12      190.64      140.20     38.82 o 
  -2   5  12      157.30      144.67     25.96 o 
  -1   5  12      354.49      345.64     44.05 o 
   0   5  12      366.47      389.30     28.96 o 
   1   5  12      716.74      721.49     38.82 o 
   2   5  12     7481.02     7401.33    126.68 o 
   3   5  12      861.22      855.26     31.81 o 
   4   5  12      190.17      214.47     20.02 o 
   5   5  12       45.61       50.82     16.83 o 
   6   5  12      494.51      495.03     24.02 o 
   7   5  12      645.01      598.90     22.82 o 
   8   5  12     2185.31     2283.02     58.63 o 
   9   5  12      414.93      396.45     50.74 o 
  10   5  12        9.47       15.03     32.68 o 
  11   5  12       83.12       70.06     40.78 o 
  12   5  12       45.95      100.39     42.74 o 
  13   5  12      465.04      494.49     65.10 o 
  14   5  12      344.96      344.30     59.61 o 
  -8   6  12       70.87       78.41     39.48 o 
  -7   6  12      860.15      907.58     56.74 o 
  -6   6  12       11.55      -46.59     31.06 o 
  -5   6  12      428.67      501.09     56.27 o 
  -4   6  12       26.16       60.98     45.88 o 
  -3   6  12     2260.67     2207.10     80.65 o 
  -2   6  12      380.96      390.72     35.03 o 
  -1   6  12     1338.95     1427.33     54.68 o 
   0   6  12      252.73      227.67     36.99 o 
   1   6  12        5.85       19.74     31.83 o 
   2   6  12        1.37        7.90     28.10 o 
   3   6  12       12.71       -0.63     32.48 o 
   4   6  12      708.92      711.22     31.49 o 
   5   6  12     1355.63     1415.23     42.07 o 
   6   6  12      280.26      286.52     20.95 o 
   7   6  12      381.62      390.47     19.95 o 
   8   6  12      461.38      399.45     23.01 o 
   9   6  12     1649.12     1607.16     54.43 o 
  10   6  12      147.30      199.60     40.13 o 
  11   6  12      219.90      233.06     46.53 o 
  12   6  12       46.04       21.04     42.35 o 
  13   6  12      150.18      132.67     50.72 o 
  14   6  12      616.32      499.85     68.36 o 
  -7   7  12        4.24       -5.03     88.17 o 
  -6   7  12      523.00      501.26     76.34 o 
  -5   7  12      986.66      984.90     55.28 o 
  -4   7  12       10.16      -10.37     30.80 o 
  -3   7  12       57.19       49.75     29.31 o 
  -2   7  12       67.89       27.57     25.81 o 
  -1   7  12     1649.78     1676.68     59.75 o 
   0   7  12     2936.13     2908.19     81.29 o 
   1   7  12     4019.52     4102.01    100.14 o 
   2   7  12       72.14       86.57     22.97 o 
   3   7  12      209.83      194.62     17.70 o 
   4   7  12      231.16      247.51     21.96 o 
   5   7  12     1055.06     1059.83     40.59 o 
   6   7  12     2759.40     2548.26    246.51 o 
   7   7  12       15.22       16.98     16.28 o 
   8   7  12       53.52       90.65     21.92 o 
   9   7  12        2.90       -2.46     19.35 o 
  10   7  12      542.47      529.52     51.24 o 
  11   7  12      440.88      542.20     57.25 o 
  12   7  12      255.50      291.10     52.68 o 
  13   7  12        3.49      -43.53     41.17 o 
  14   7  12       13.36       52.81     52.68 o 
  -7   8  12      301.74      245.19     48.52 o 
  -6   8  12       43.05       65.48     38.03 o 
  -5   8  12        6.30       24.92     34.38 o 
  -4   8  12      844.02      928.85     54.04 o 
  -3   8  12      995.49      957.76     52.26 o 
  -2   8  12      316.71      309.42     47.06 o 
  -1   8  12       14.81        1.31     26.06 o 
   0   8  12      349.26      372.85     34.70 o 
   1   8  12     3339.19     3376.09     90.92 o 
   2   8  12      514.42      484.77     34.19 o 
   3   8  12      174.09      187.74     26.13 o 
   4   8  12       89.53       59.74     18.21 o 
   5   8  12     1109.66     1043.66     41.77 o 
   6   8  12       15.22       17.61     19.43 o 
   7   8  12     2613.37     2640.26     58.43 o 
   8   8  12        0.58      -21.33     17.06 o 
   9   8  12      563.38      584.00     36.53 o 
  10   8  12      233.07      229.67     29.27 o 
  11   8  12     1201.99     1248.18     79.47 o 
  12   8  12      491.48      475.67     59.08 o 
  13   8  12      114.39      188.75     53.98 o 
  14   8  12      333.10      361.03     61.30 o 
  -6   9  12      103.46       66.12     85.29 o 
  -5   9  12        0.32       32.30     36.74 o 
  -4   9  12      130.88      115.98     37.16 o 
  -3   9  12       13.36        8.45     31.82 o 
  -2   9  12     1479.68     1483.47     63.75 o 
  -1   9  12      266.22      301.52     35.22 o 
   0   9  12      112.18      122.08     29.29 o 
   1   9  12      322.41      313.32     48.30 o 
   2   9  12      959.26      922.96     47.73 o 
   3   9  12     4858.60     4731.14    116.00 o 
   4   9  12       39.58       17.52     35.82 o 
   5   9  12       52.06       32.54     27.52 o 
   6   9  12     1245.13     1147.95     45.37 o 
   7   9  12     1228.10     1170.67     47.54 o 
   8   9  12       11.50       57.05     19.48 o 
   9   9  12      184.75      183.01     29.68 o 
  10   9  12      676.74      692.88     41.60 o 
  11   9  12     1058.06     1123.85     54.39 o 
  12   9  12      501.81      416.85     55.16 o 
  13   9  12      134.93      168.62     49.93 o 
  14   9  12        7.09      -46.01     50.85 o 
  -6  10  12      215.05      191.75     44.87 o 
  -5  10  12      193.90      231.51     46.17 o 
  -4  10  12      387.44      482.88     61.44 o 
  -3  10  12       45.43       42.06     36.93 o 
  -2  10  12      789.86      813.69     85.03 o 
  -1  10  12     1900.19     1864.77     72.65 o 
   0  10  12       23.48       -9.10     33.14 o 
   1  10  12       83.67      104.58     30.84 o 
   2  10  12        0.13        2.15     27.36 o 
   3  10  12      721.36      722.97     64.90 o 
   4  10  12     2698.49     2604.47    114.24 o 
   5  10  12      454.34      632.65     60.65 o 
   6  10  12      791.78      851.86     63.40 o 
   7  10  12      185.32      222.87     26.95 o 
   8  10  12     1137.98     1164.20     50.70 o 
   9  10  12     2536.52     2478.57     74.76 o 
  10  10  12       29.94       57.48     34.57 o 
  11  10  12      505.18      437.94     39.36 o 
  12  10  12       29.84       59.54     35.75 o 
  13  10  12       27.55      -27.58     42.74 o 
  14  10  12        1.40      -37.25     53.07 o 
  -5  11  12      334.05      220.96     45.67 o 
  -4  11  12      590.79      538.66     51.64 o 
  -3  11  12       33.80      -23.20     64.96 o 
  -2  11  12        1.15      -25.95     32.80 o 
  -1  11  12        5.62       19.74     32.31 o 
   0  11  12      285.84      257.03     38.93 o 
   1  11  12      157.26      155.95     35.47 o 
   2  11  12       54.47       40.94     39.41 o 
   3  11  12     1458.23     1402.23     75.62 o 
   4  11  12     1258.61     1216.68     78.82 o 
   5  11  12      707.82      856.96     69.41 o 
   6  11  12      364.30      447.96     56.08 o 
   7  11  12       28.78        8.37     40.52 o 
   8  11  12       45.94       78.82     44.97 o 
   9  11  12       94.31       73.72     26.97 o 
  10  11  12      184.26      232.25     36.08 o 
  11  11  12       41.22       41.83     33.20 o 
  12  11  12       10.02       -4.94     32.86 o 
  13  11  12       60.53       49.21     34.97 o 
  -4  12  12      415.98      457.02     71.76 o 
  -3  12  12      173.97      161.90     43.99 o 
  -2  12  12      567.01      570.49     52.67 o 
  -1  12  12       71.50       77.87     38.32 o 
   0  12  12      503.14      415.48     43.80 o 
   1  12  12      353.78      415.44     50.85 o 
   2  12  12      808.11      942.04     86.01 o 
   3  12  12       60.82       70.45     47.58 o 
   4  12  12      230.05      274.76     54.77 o 
   5  12  12      109.38       89.67     46.27 o 
   6  12  12       11.33       -2.48     39.21 o 
   7  12  12      177.36      207.44     52.15 o 
   8  12  12      169.94      221.95     48.63 o 
   9  12  12      418.20      564.68     65.88 o 
  10  12  12       94.66       45.04     30.94 o 
  11  12  12       60.13       32.76     32.88 o 
  12  12  12       32.50       46.72     33.97 o 
  13  12  12      376.15      328.37     43.79 o 
  -3  13  12      585.52      593.50     58.14 o 
  -2  13  12      106.92       86.85     57.91 o 
  -1  13  12       43.38      106.12     40.84 o 
   0  13  12        0.37       13.79     37.24 o 
   1  13  12      269.01      262.45     40.25 o 
   2  13  12       65.02       34.24     33.85 o 
   3  13  12      970.36      893.04     75.42 o 
   4  13  12       71.06       55.68     49.15 o 
   5  13  12        2.52      -12.03     40.26 o 
   6  13  12       18.29       36.60     47.19 o 
   7  13  12       68.87      110.71     49.80 o 
   8  13  12     1053.26     1116.82     81.57 o 
   9  13  12      290.06      271.23     54.77 o 
  10  13  12       54.83       21.31     45.49 o 
  11  13  12       26.76       74.51     50.19 o 
  12  13  12       12.26       31.68     36.62 o 
  -2  14  12        0.32      -37.89     40.66 o 
  -1  14  12        1.81      -36.37     38.74 o 
   0  14  12      319.88      339.41     48.52 o 
   1  14  12      130.56       41.61     60.65 o 
   2  14  12        2.06        2.06     36.13 o 
   3  14  12       96.99       22.48     47.84 o 
   4  14  12      141.26      117.51     54.38 o 
   5  14  12      666.00      626.12     68.36 o 
   6  14  12       80.42      105.09     47.97 o 
   7  14  12      158.62      152.80     55.81 o 
   8  14  12      403.66      345.87     58.95 o 
   9  14  12        4.46       -9.93     45.23 o 
  10  14  12        1.72      -15.16     47.58 o 
  11  14  12      371.70      502.72     67.58 o 
   0  15  12      262.11      317.27     53.19 o 
   1  15  12      961.03      875.32     61.09 o 
   2  15  12      173.53      238.55     62.87 o 
   3  15  12      171.26      198.16     58.17 o 
   4  15  12       86.17      137.25     58.69 o 
   5  15  12       52.89       49.54     54.25 o 
   6  15  12      597.75      661.54     72.94 o 
   7  15  12      330.90      485.73     72.15 o 
   8  15  12        5.20      -17.52     53.20 o 
   9  15  12        0.25       29.41     56.21 o 
  10  15  12       73.33      134.77     61.44 o 
   3  16  12      101.52       86.92     60.13 o 
   4  16  12       77.60      163.00     61.30 o 
   5  16  12       60.89       57.64     59.87 o 
   6  16  12        5.93       -8.37     52.02 o 
   7  16  12      133.02      136.20     62.22 o 
   1  -8  13      137.67       56.81     41.67 o 
  -3  -7  13       11.60       44.35     37.07 o 
  -2  -7  13      125.29      139.99     40.72 o 
  -1  -7  13      248.86      254.50     42.01 o 
   0  -7  13     1218.41     1288.37     65.45 o 
   1  -7  13     2201.86     2133.75    174.37 o 
   2  -7  13      502.06      581.10     52.07 o 
   3  -7  13       64.01       43.90     39.31 o 
   4  -7  13       49.98      102.85     39.91 o 
   5  -7  13      309.60      186.66     68.23 o 
  -4  -6  13      209.44      169.13     37.73 o 
  -3  -6  13        0.37      -20.89     32.87 o 
  -2  -6  13        3.42       -9.99     31.91 o 
  -1  -6  13       19.02        4.82     48.04 o 
   0  -6  13      637.65      662.77     48.57 o 
   1  -6  13      695.29      653.51     50.37 o 
   2  -6  13      136.89       95.04     35.72 o 
   3  -6  13      479.36      552.29     48.71 o 
   4  -6  13      349.80      366.34     45.04 o 
   5  -6  13      189.42      238.11     43.26 o 
   6  -6  13     1659.95     1754.23     77.03 o 
   7  -6  13      577.82      647.95     87.58 o 
  -5  -5  13        3.66      -22.35     55.16 o 
  -4  -5  13       71.10       55.08     33.11 o 
  -3  -5  13      522.90      550.22     44.72 o 
  -2  -5  13      987.66     1018.28     53.22 o 
  -1  -5  13      473.78      481.35     43.53 o 
   0  -5  13     1351.88     1424.67     64.12 o 
   1  -5  13      311.18      279.68     39.55 o 
   2  -5  13      378.63      333.72     41.08 o 
   3  -5  13     1904.14     1927.30     73.49 o 
   4  -5  13      667.34      696.03     49.24 o 
   5  -5  13      733.08      795.00     54.24 o 
   6  -5  13        4.31       87.89     35.61 o 
   7  -5  13      132.89      189.60     39.22 o 
   8  -5  13        6.03      -86.07     57.38 o 
  -6  -4  13      205.75      274.89     69.80 o 
  -5  -4  13      299.55      471.88     70.45 o 
  -4  -4  13        7.73       27.78     31.06 o 
  -3  -4  13       15.23      -14.29     29.63 o 
  -2  -4  13     1691.09     1719.84     64.76 o 
  -1  -4  13     2065.10     2170.54     73.76 o 
   0  -4  13       36.81       20.86     29.33 o 
   1  -4  13       28.46      -22.61     27.74 o 
   2  -4  13        0.40        5.94     31.36 o 
   3  -4  13      356.58      397.72     43.53 o 
   4  -4  13      999.00     1060.93     71.30 o 
   5  -4  13     1583.82     1597.34    112.28 o 
   6  -4  13      640.71      569.37     46.30 o 
   7  -4  13     1051.85     1099.95     57.66 o 
   8  -4  13      181.92      196.01     40.53 o 
   9  -4  13      449.22      421.68     68.62 o 
  -7  -3  13      145.84      161.04     59.61 o 
  -6  -3  13       34.30       80.13     60.13 o 
  -5  -3  13     1119.64     1171.53     51.68 o 
  -4  -3  13     1134.56     1085.09     53.13 o 
  -3  -3  13       53.51       55.93     35.16 o 
  -2  -3  13       46.23       37.01     29.74 o 
  -1  -3  13      783.51      724.16     44.08 o 
   0  -3  13       14.90      -23.05     26.20 o 
   1  -3  13       55.82       73.59     28.42 o 
   2  -3  13     3555.08     3480.77    139.73 o 
   3  -3  13      630.68      670.38     70.72 o 
   4  -3  13      853.14     1029.94     74.11 o 
   5  -3  13      979.40      974.28     53.31 o 
   6  -3  13     1440.13     1296.01     59.35 o 
   7  -3  13       61.43       68.15     34.19 o 
   8  -3  13      155.52      129.71     44.64 o 
   9  -3  13      654.76      754.45     51.25 o 
  10  -3  13        6.99      -36.37     34.20 o 
  -7  -2  13      144.11       78.69     59.21 o 
  -6  -2  13      142.12      107.19     56.47 o 
  -5  -2  13      773.41      751.75     56.82 o 
  -4  -2  13      533.76      554.30     39.62 o 
  -3  -2  13     1473.96     1303.22     55.49 o 
  -2  -2  13     2634.28     2539.20    166.01 o 
  -1  -2  13     1926.37     1948.20     66.62 o 
   0  -2  13      112.19      140.61     29.44 o 
   1  -2  13      372.55      371.86     35.81 o 
   2  -2  13      390.34      362.91     34.44 o 
   3  -2  13      551.03      570.94     81.37 o 
   4  -2  13        3.54       19.75     27.78 o 
   5  -2  13      580.58      640.79     80.65 o 
   6  -2  13      505.01      480.32     39.44 o 
   7  -2  13        7.61      -23.77     27.14 o 
   8  -2  13     3601.35     3534.91    136.86 o 
   9  -2  13     2159.89     2114.46     75.30 o 
  10  -2  13      718.33      817.92     41.19 o 
  11  -2  13      107.08      114.46     38.37 o 
  -7  -1  13      714.75      739.32     76.21 o 
  -6  -1  13      162.74      139.34     55.55 o 
  -5  -1  13      687.98      634.66     35.71 o 
  -4  -1  13     2249.13     2170.31     90.78 o 
  -3  -1  13      120.80      147.40     29.57 o 
  -2  -1  13      282.51      308.15     33.05 o 
  -1  -1  13      513.73      536.30     69.67 o 
   0  -1  13      864.35      843.22    103.20 o 
   1  -1  13     1575.26     1536.58     57.72 o 
   2  -1  13     1045.30     1160.04     71.57 o 
   3  -1  13      527.52      487.77     36.51 o 
   4  -1  13      682.65      670.42     40.61 o 
   5  -1  13      726.11      703.58     51.37 o 
   6  -1  13      648.65      686.61     43.95 o 
   7  -1  13      526.43      529.86     52.74 o 
   8  -1  13     1066.64     1059.23     51.32 o 
   9  -1  13      527.28      494.22     41.70 o 
  10  -1  13       96.03      118.07     35.59 o 
  11  -1  13      259.49      316.72     43.16 o 
  12  -1  13      196.25      209.27     60.78 o 
  -7   0  13     1961.45     2031.16    109.67 o 
  -6   0  13       10.83       41.50     35.82 o 
  -5   0  13      309.15      277.73     28.18 o 
  -4   0  13      566.41      532.24     37.82 o 
  -3   0  13        4.28      -27.13     25.65 o 
  -2   0  13      234.03      204.64     31.57 o 
  -1   0  13      162.27      170.00     65.36 o 
   0   0  13     1301.52     1358.75     54.61 o 
   1   0  13     3719.48     3643.40     93.78 o 
   2   0  13     1640.18     1566.14     59.30 o 
   3   0  13      814.78      762.64     40.55 o 
   4   0  13     1181.63     1253.72     51.61 o 
   5   0  13       34.37       39.73     27.11 o 
   6   0  13      455.99      448.77     35.24 o 
   7   0  13     1676.31     1654.53     62.02 o 
   8   0  13       17.59       21.16     27.59 o 
   9   0  13     1303.43     1190.00     84.11 o 
  10   0  13        4.16       -7.26     23.21 o 
  11   0  13       39.95       41.28     26.19 o 
  12   0  13      366.68      452.66     63.00 o 
  -8   1  13        6.82       44.57     56.34 o 
  -7   1  13       84.68      171.10     56.60 o 
  -6   1  13      896.74      978.68     42.12 o 
  -5   1  13      372.39      416.94     30.79 o 
  -4   1  13      961.33      963.37     64.88 o 
  -3   1  13      248.38      213.46     31.08 o 
  -2   1  13      352.30      351.05     70.65 o 
  -1   1  13      246.62      278.69     49.67 o 
   0   1  13     5047.33     4778.66    113.19 o 
   1   1  13      926.12      965.16     59.21 o 
   2   1  13     1285.42     1331.14     53.24 o 
   3   1  13      442.91      401.66     33.96 o 
   4   1  13      202.91      211.61     29.51 o 
   5   1  13     2060.29     1984.83     75.09 o 
   6   1  13      642.86      593.19     44.70 o 
   7   1  13     2806.98     2855.96     82.22 o 
   8   1  13      788.65      779.33     41.19 o 
   9   1  13      712.94      603.30     99.81 o 
  10   1  13       46.37       18.97     21.83 o 
  11   1  13      610.58      458.67     60.13 o 
  12   1  13      104.45      169.80     49.67 o 
  13   1  13      124.87      117.38     51.50 o 
  -8   2  13      148.30      239.21     65.49 o 
  -7   2  13      410.72      403.77     66.93 o 
  -6   2  13      144.11       96.78     33.98 o 
  -5   2  13      801.56      815.81     37.10 o 
  -4   2  13       37.39       57.43     18.71 o 
  -3   2  13      435.85      392.43     25.70 o 
  -2   2  13      354.68      369.50     21.93 o 
  -1   2  13      150.69      152.92     23.20 o 
   0   2  13       30.13       34.21     79.15 o 
   1   2  13     6356.55     6095.45    135.48 o 
   2   2  13      589.29      685.62     38.22 o 
   3   2  13       18.86       19.46     23.19 o 
   4   2  13      431.25      443.15     42.87 o 
   5   2  13      114.59       87.19     25.58 o 
   6   2  13     6422.98     6398.06    140.02 o 
   7   2  13       23.95        7.22     23.61 o 
   8   2  13      361.96      332.65     33.48 o 
   9   2  13      262.58      262.07     25.20 o 
  10   2  13      822.85      873.51     38.38 o 
  11   2  13       14.70      -40.65     35.55 o 
  12   2  13      167.46      153.07     47.97 o 
  13   2  13      777.93      722.98     71.76 o 
  -8   3  13     1538.98     1739.14    110.71 o 
  -7   3  13      349.77      214.24     60.26 o 
  -6   3  13       61.30        4.53     32.38 o 
  -5   3  13      301.24      307.79     38.52 o 
  -4   3  13      293.22      313.88     27.95 o 
  -3   3  13       16.61       41.28     20.74 o 
  -2   3  13     3296.02     3145.91     59.11 o 
  -1   3  13      162.16      174.49     18.77 o 
   0   3  13      188.78      176.30     16.99 o 
   1   3  13      327.56      316.22     18.83 o 
   2   3  13      215.88      227.68     16.45 o 
   3   3  13     1704.15     1677.98     42.11 o 
   4   3  13      474.99      516.90     33.58 o 
   5   3  13     2204.68     2367.38     69.11 o 
   6   3  13     1899.27     1873.25     86.21 o 
   7   3  13      882.37      808.77     40.19 o 
   8   3  13       17.89       21.81     19.00 o 
   9   3  13        3.85       -6.94     18.34 o 
  10   3  13     1460.53     1525.78     61.02 o 
  11   3  13        3.19       20.13     41.31 o 
  12   3  13      663.46      585.34     61.96 o 
  13   3  13       55.48       61.44     46.93 o 
  -8   4  13      607.63      541.81     80.00 o 
  -7   4  13     2196.42     2305.88     82.31 o 
  -6   4  13       94.74      150.31     39.08 o 
  -5   4  13       45.84       32.34     30.84 o 
  -4   4  13      147.74      135.60     30.04 o 
  -3   4  13      220.19      212.04     42.02 o 
  -2   4  13     1000.15      997.37     38.23 o 
  -1   4  13      776.47      708.57     30.57 o 
   0   4  13      573.11      553.48     25.71 o 
   1   4  13     1500.72     1461.20     35.71 o 
   2   4  13       66.53       46.17     14.51 o 
   3   4  13       36.82       14.04     15.44 o 
   4   4  13     2175.04     2059.82     48.59 o 
   5   4  13      887.30      951.46     33.35 o 
   6   4  13      242.37      253.47     21.50 o 
   7   4  13     1622.80     1501.15     42.04 o 
   8   4  13      126.50       93.06     19.29 o 
   9   4  13      410.23      411.62     26.51 o 
  10   4  13     1124.40     1022.87     38.31 o 
  11   4  13     2983.64     2892.17    120.00 o 
  12   4  13      142.22      119.47     45.75 o 
  13   4  13      276.72      225.48     53.85 o 
  14   4  13       33.70        5.88     52.68 o 
  -7   5  13       75.94      153.94     48.43 o 
  -6   5  13      123.53      108.82     34.41 o 
  -5   5  13      185.63      134.46     34.94 o 
  -4   5  13      205.30      151.96     33.55 o 
  -3   5  13       39.42       25.07     27.40 o 
  -2   5  13       15.11        0.00     37.51 o 
  -1   5  13     1806.50     1789.88     59.06 o 
   0   5  13        8.14      -13.20     21.23 o 
   1   5  13       17.19        9.51     17.18 o 
   2   5  13     3396.62     3382.01     60.27 o 
   3   5  13     2960.49     3156.22     66.12 o 
   4   5  13      134.77      143.64     19.17 o 
   5   5  13      118.91      114.78     23.78 o 
   6   5  13      690.39      697.53     29.65 o 
   7   5  13      418.13      371.57     24.49 o 
   8   5  13     1724.03     1774.46     40.70 o 
   9   5  13       11.76       10.35     16.17 o 
  10   5  13      325.45      289.14     46.93 o 
  11   5  13      471.20      494.75     52.81 o 
  12   5  13      196.53      201.30     47.84 o 
  13   5  13       84.25       61.17     50.06 o 
  14   5  13       20.41        1.70     47.97 o 
  -7   6  13      496.21      482.33     49.16 o 
  -6   6  13      118.21      146.21     38.19 o 
  -5   6  13      190.46      154.71     52.94 o 
  -4   6  13     5013.47     4671.61    119.58 o 
  -3   6  13     2927.15     2800.59    147.38 o 
  -2   6  13     2653.30     2576.81     77.92 o 
  -1   6  13      121.21      122.45     27.98 o 
   0   6  13      153.38      182.70     27.65 o 
   1   6  13      770.11      797.48     40.00 o 
   2   6  13      453.58      458.07     30.88 o 
   3   6  13     2929.09     2873.69     75.42 o 
   4   6  13      861.15      932.67     35.22 o 
   5   6  13     1352.40     1336.28     34.40 o 
   6   6  13       39.42       52.40     15.57 o 
   7   6  13      316.06      334.25     22.17 o 
   8   6  13      729.90      741.21     41.96 o 
   9   6  13      147.50      175.30     18.94 o 
  10   6  13        5.49       24.86     25.27 o 
  11   6  13       36.61       20.65     37.51 o 
  12   6  13       77.21       80.26     42.61 o 
  13   6  13        9.44      -17.78     46.01 o 
  14   6  13      411.71      370.05     65.62 o 
  -7   7  13       60.24       39.33     40.14 o 
  -6   7  13      374.04      297.86     45.43 o 
  -5   7  13       10.38       39.60     35.44 o 
  -4   7  13      541.38      504.85     45.27 o 
  -3   7  13      864.98      886.38     48.72 o 
  -2   7  13       71.17       86.01     29.62 o 
  -1   7  13     2100.49     2086.97     70.29 o 
   0   7  13      647.70      577.32     54.64 o 
   1   7  13      222.44      241.39     30.08 o 
   2   7  13     1166.55     1208.93     53.27 o 
   3   7  13     1667.70     1586.90     41.51 o 
   4   7  13      249.71      236.49     38.17 o 
   5   7  13      241.82      206.47     22.60 o 
   6   7  13      113.01      113.51     17.47 o 
   7   7  13       39.74       48.10     18.24 o 
   8   7  13      938.03      855.11     33.37 o 
   9   7  13     1372.01     1377.62     42.03 o 
  10   7  13      109.81      103.81     37.38 o 
  11   7  13       25.96       40.98     27.62 o 
  12   7  13      280.28      274.89     50.59 o 
  13   7  13       86.95       91.76     49.80 o 
  14   7  13      343.23      359.72     64.70 o 
  -6   8  13        8.53       13.04     37.25 o 
  -5   8  13      276.79      378.06     45.29 o 
  -4   8  13      116.73       99.82     35.71 o 
  -3   8  13       58.07       65.19     32.60 o 
  -2   8  13      700.33      643.89     45.33 o 
  -1   8  13      532.89      496.01     38.67 o 
   0   8  13     2250.73     2196.72     72.40 o 
   1   8  13      702.76      673.26     40.68 o 
   2   8  13     1434.78     1291.22     54.71 o 
   3   8  13     1059.79      965.94     48.62 o 
   4   8  13       67.47       56.99     35.42 o 
   5   8  13       91.63      119.65     21.30 o 
   6   8  13      788.72      855.33     42.94 o 
   7   8  13      336.76      410.70     25.13 o 
   8   8  13       10.22       -0.62     17.99 o 
   9   8  13     1481.61     1466.55     44.00 o 
  10   8  13      131.80      118.19     29.23 o 
  11   8  13      124.77      113.86     31.18 o 
  12   8  13      143.68      217.77     47.84 o 
  13   8  13      674.83      739.97     73.33 o 
  14   8  13       10.43        4.05     53.46 o 
  -6   9  13      392.89      446.72     77.84 o 
  -5   9  13      471.05      394.09     71.30 o 
  -4   9  13       78.00       50.93     36.76 o 
  -3   9  13      287.71      255.52     40.02 o 
  -2   9  13      977.62      969.42     53.93 o 
  -1   9  13      883.90      760.25     60.00 o 
   0   9  13     1076.64     1159.03     58.69 o 
   1   9  13     3744.37     3870.17    103.56 o 
   2   9  13       28.07       20.61     40.65 o 
   3   9  13      534.68      587.14     40.71 o 
   4   9  13      441.60      403.12     48.76 o 
   5   9  13      567.04      541.02     55.81 o 
   6   9  13     6221.08     6282.96    149.14 o 
   7   9  13       22.28        9.32     21.84 o 
   8   9  13     1936.94     2038.99     52.42 o 
   9   9  13       34.22        8.20     37.58 o 
  10   9  13       27.81       30.17     26.22 o 
  11   9  13        7.55        1.55     29.15 o 
  12   9  13      360.88      417.88     41.96 o 
  13   9  13       65.66      105.36     52.94 o 
  14   9  13        0.94      -47.19     50.72 o 
  -5  10  13       46.16       39.37     44.04 o 
  -4  10  13      697.26      682.29     92.35 o 
  -3  10  13      895.20      924.43     56.56 o 
  -2  10  13       78.36      102.10     37.34 o 
  -1  10  13        1.19      -33.06     32.89 o 
   0  10  13      332.74      260.58     37.86 o 
   1  10  13     1284.95     1232.01     58.12 o 
   2  10  13      707.55      678.28     48.04 o 
   3  10  13      591.93      622.80     42.47 o 
   4  10  13      508.21      569.39     60.00 o 
   5  10  13      124.23      138.56     43.79 o 
   6  10  13      169.55      140.78     44.57 o 
   7  10  13      679.77      832.91     68.23 o 
   8  10  13      831.72      803.12     43.18 o 
   9  10  13      482.37      454.90     36.12 o 
  10  10  13       63.03       85.34     27.63 o 
  11  10  13       19.90       -3.96     28.17 o 
  12  10  13      480.84      468.20     80.19 o 
  13  10  13       38.71        9.76     64.25 o 
  -4  11  13       22.36       61.78     42.51 o 
  -3  11  13       48.94       31.90     38.81 o 
  -2  11  13     1525.42     1571.88    146.86 o 
  -1  11  13       60.92       92.81     38.67 o 
   0  11  13       62.35       56.24     36.23 o 
   1  11  13       27.80       10.44     35.42 o 
   2  11  13     2272.72     2315.19     87.77 o 
   3  11  13       30.51        5.03     29.80 o 
   4  11  13      680.39      769.25     70.32 o 
   5  11  13     1259.55     1335.50     83.26 o 
   6  11  13        6.27      -49.02     38.43 o 
   7  11  13       67.26       61.57     45.10 o 
   8  11  13       79.84      124.96     48.49 o 
   9  11  13       16.93      -29.63     24.80 o 
  10  11  13       15.64       28.73     28.95 o 
  11  11  13      161.45      256.67    108.03 o 
  12  11  13       52.20       89.99     34.52 o 
  13  11  13        7.83       20.92     37.01 o
[truncated: 78,152 more chars]
